# Supplementary material for: Evaluating immune response and metabolic related biomarkers pre-allogenic hematopoietic stem cell transplant in acute myeloid leukemia
Source: PLoS One. 2022 Jun 14;17(6):e0268963. doi: 10.1371/journal.pone.0268963 (PMC9197059; doi:10.1371/journal.pone.0268963)
Supplement: S1 File — (ZIP) [file pone.0268963.s001.zip]

Archive with 8 entries (7 files):
- S1 file 07-2022/
- S1 file 07-2022/Suplementa data 7-Pepper panel -A-V2.xlsx
- S1 file 07-2022/Suplementa data 8-Pepper panel -B-V2.xlsx
- S1 file 07-2022/Suplemental data -2-metablomics 1st-V2.xlsx
- S1 file 07-2022/Suplemental data- 4-GVHD and infection-V2.xlsx
- S1 file 07-2022/Suplemental data- 5-AML study grid_B_V2.xlsx
- S1 file 07-2022/Suplemental data-3- 54 plex.xlsx
- S1 file 07-2022/Suplemental data-6- metablomics 2nd-V2.xlsx
