# Supplementary material for: Evaluating immune response and metabolic related biomarkers pre-allogenic hematopoietic stem cell transplant in acute myeloid leukemia
Source: PLoS One. 2022 Jun 14;17(6):e0268963. doi: 10.1371/journal.pone.0268963 (PMC9197059; doi:10.1371/journal.pone.0268963)
Supplement: S1 File — (ZIP) [file pone.0268963.s001.zip › S1 file 07-2022/Suplementa data 7-Pepper panel -A-V2.xlsx]

## Sheet: Protein Biomarkers
RandOrder	Nixon ID	Sung Study ID	Time Period	Label ID	Draw Date	Type	Approximate Volume	Sample	Final RANTES (pg/ml)	Final TNFRI (pg/ml)	Final TNFRII (pg/ml)	D-dimer (ng/ml)	IL6Ra (pg/ml)	REG3a (ng/ml)	Paraoxonase (U/ul)
1	37	AML01	PRE	na	na	AML	250	1	48554.6	1100.63	3658.11	185.2	23097	26.277	0.0042724
2	38	AML02	PRE	na	na	AML	300	2	1658.49	3705.44	15165.9	1007.8	83138	61.989	0.0135077
3	40	AML04	PRE	na	na	AML	250	3	30935.4	1434.69	8554.66	3421.6	30736	34.082	0.00421375
4	42	AML06	PRE	na	na	AML	300	4	55738	2914.43	17502.5	605.1	37405	44.867	0.00980189
5	43	AML07	PRE	na	na	AML	300	5	13783.2	2268.62	4400.72	896.79	46508	12.025	0.00622246
6	44	AML08	PRE	na	na	AML	300	6	4693.91	1530.41	11514.3	536.58	52203	24.658	0.00241735
7	46	AML10	PRE	na	na	AML	250	7	44962.9	970.355	5830.73	160.19	32411	15.273	0.00488903
8	47	AML11	PRE	na	na	AML	300	8	56304.6	1703.44	9335.81	293.13	22422	26.014	0.015906
9	48	AML12	PRE	na	na	AML	250	9	50706.2	1107.87	5728.49	156.18	40538	17.943	0.00216706
10	49	AML13	PRE	na	na	AML	250	10	27039.3	1810.31	8160.8	963.95	24475	38.282	0.00160958
11	50	AML14	PRE	na	na	AML	275	11	39355.1	1631.98	8777.55	380.4	27717	36.396	0.00191016
12	51	AML15	PRE	na	na	AML	275	12	58445.1	1088.43	5837.24	263.21	27922	44.589	0.00435341
13	52	AML16	PRE	na	na	AML	300	13	42157.8	2936.53	16364.9	837.71	48538	60.058	0.00317985
14	53	AML17	PRE	na	na	AML	300	14	58328.5	1984.05	14020.2	398.86	30057	103.44	0.0039923
15	54	AML18	PRE	na	na	AML	300	15	46126.8	1123.83	6832.59	640.05	51727	39.311	0.00457047
16	55	AML19	PRE	na	na	AML	250	16	40482.4	1842.78	11124.3	537.35	34561	35.331	0.00233623
17	56	AML20	PRE		na	AML	300	17	50682.7	2536.59	12094.2	760.54	33562	28.113	0.0056065
18	57	AML21	PRE	na	na	AML	300	18	56243.7	1341.33	5847.36	219.53	27544	19.527	0.00335292
19	58	AML22	PRE		na	AML	300	19	32475.4	2580.47	8814.05	454.85	24742	27.807	0.00594694
20	60	AML24	PRE	na	na	AML	300	20	10427.6	1799.77	10224.9	140.48	32318	31.207	0.0028904
21	62	AML26	PRE	na	na	AML	300	21	46795.6	4867.48	44264.5	2674	26977	37.937	0.00254059
22	65	AML29	PRE	na	na	AML	250	22	40856.9	1801.74	9041.38	2043.2	34702	133.7	0.00233466
23	66	AML30	PRE	na	na	AML	300	23	46736.5	1707.08	7855.65	1774.9	48633	23.132	0.00360427
24	67	AML31	PRE	na	na	AML	300	24	11517.4	1855.09	9121.74	1183.4	24611	11.513	0.00257368
25	68	AML32	PRE	na	na	AML	250	25	47500.3	3308.71	14930.4	293.37	28680	37.525	0.0027542
26	70	AML34	PRE		na	AML	300	26	22855.3	3185.13	11559.9	707.27	39933	57.187	0.000962111
27	71	AML35	PRE	na	na	AML	300	27	49409.2	1789.7	9232.64	464.15	22904	39.765	0.00239065
28	72	AML36	PRE	na	na	AML	300	28	1172.88	2875.87	15996.8	244.68	16856	26.336	0.0029216
29	74	AML38	PRE	na	na	AML	300	29	47658.6	2841.84	21356.9	4145.8	44504	49.557	0.00566736
30	39	AML03	PRE	na	na	AML	200	30	55512.4	1012	8026.63	612.22	20300	35.216	0.00258261
31	41	AML05	PRE	na	na	AML	150	31	38762.7	948.983	5595.05	343.09	18864	53.882	0.00241474
32	45	AML09	PRE	na	na	AML	150	32	20072.7	1050.44	5079.9	166.29	16064	13.691	0.00132396
33	59	AML23	PRE		na	AML	50	33	47695.8	718.449	18605.5	465.97	40354	29.215	0.000926909
34	61	AML25	PRE	na	na	AML	175	34	58773.9	2073.71	10005.1	448.59	47496	40.783	0.00170821
35	63	AML27	PRE	na	na	AML	225	35	47967.1	2965.94	15069.5	3043.1	32578	84.119	0.000963642
36	64	AML28	PRE	na	na	AML	225	36	61498.5	2013.17	12387.3	872.31	22235	38.073	0.00179356
37	69	AML33	PRE	na	na	AML	175	37	49658.9	1823.88	14717.3	1341.6	26626	91.731	0.00186401
38	73	AML37	PRE	na	na	AML	50	38	2677.75	1830.55	10951	773.23	35139	29.825	0.00166223

## Sheet: Controls
HCP	IL1RL/ST2	MMP-3	RANTES	TNF-RI	TNF-RII	D-dimer	IL6Ra	REG3a (ng/ml)	Paraoxonase (U/ul)			Manufacturer Provided Controls			Paraoxonase
PLT1	7388.61	19859.7	53630.7	1076.04	5450.89	356.84	34990	25.386	0.0129182		D-dimer	LOW	HIGH		POS CONT
PLT2	2726.66	19506.4	49595.4	1169.62	5389.65	365.31	32983	29.031	0.0130631		PLT1	34.994	1664.1		0.0129182
PLT3	2832.45	20407.9	50311.2	1197.17	5322.71	368.67	39077	29.586	0.014581		PLT2	NoCalc	1728.4		0.0130631
PLT4						377.47					PLT3	6.7102	1628.4		0.014581
											PLT4	33.198	1582.3
Mean	4315.91	19924.7	51179.1	1147.61	5387.75	367.072	35683.3	28.001	0.0135208
SD	2661.57	454.253	2153.08	63.495	64.1115	8.53367	3105.6	2.28159	0.000921026		Mean	24.9674	1650.8		0.0135208
Low	-1007.23	19016.1	46873	1020.62	5259.53	350.005	29472.1	23.4378	0.0116787		SD	15.8367	61.6243		0.000921026
High	9639.04	20833.2	55485.3	1274.6	5515.97	384.14	41894.5	32.5642	0.0153628		Low	-6.70596	1527.55		0.0116787
CV	61.6688	2.27986	4.20695	5.5328	1.18995	2.32479	8.70322	8.14826	6.81193		High	56.6408	1774.05		0.0153628
											CV	63.4294	3.733		6.81193
LLOD	IL1RL/ST2	MMP-3	RANTES	TNF-RI	TNF-RII	D-dimer	IL6Ra	REG3a
PLT1	31.4	0.448	0.154	0.0898	1.49
PLT2	12.9	0.31	0.0292	0.058	0.852
PLT3	13.2	0.296	0.0308	0.045	0.904
Mean	19.1667	0.351333	0.0713333	0.0642667	1.082
Intra-assay CV	IL1RL/ST2	MMP-3	RANTES	TNF-RI	TNF-RII	D-dimer	IL6Ra	REG3a	Paraoxonase
PLT1	11.1931	5.98777	3.4745	2.11464	2.4355	2.10885	4.86925	2.60167	3.50143
PLT2	10.8161	2.81138	3.35384	1.18303	1.74792	1.77176	2.72493	4.09341	0.961278
PLT3	10.5667	5.01861	3.83711	2.66007	1.04062	1.40205	3.71976	3.491	0.563375
PLT4						1.56083
Mean	10.8586	4.60592	3.55515	1.98591	1.74135	1.71087	3.77131	3.39536	1.67536
