# Supplementary material for: Evaluating immune response and metabolic related biomarkers pre-allogenic hematopoietic stem cell transplant in acute myeloid leukemia
Source: PLoS One. 2022 Jun 14;17(6):e0268963. doi: 10.1371/journal.pone.0268963 (PMC9197059; doi:10.1371/journal.pone.0268963)
Supplement: S1 File — (ZIP) [file pone.0268963.s001.zip › S1 file 07-2022/Suplementa data 8-Pepper panel -B-V2.xlsx]

## Sheet: Protein Biomarkers
RandOrder	Nixon ID	Sung Study ID	Time Period	Patient ID	Label ID	Draw Date	Type	Approximate Volume	Sample	Final RANTES (pg/ml)	Final TNFRI (pg/ml)	Final TNFRII (pg/ml)	D-dimer (ng/ml)	IL6Ra (pg/ml)	REG3a (ng/ml)	Paraoxonase (U/ul)
1	37	AML01	PRE	FY6941 PRE	na	na	AML	250	1	48554.6	1100.63	3658.11	185.2	23097	26.277	0.0042724
2	38	AML02	PRE	BT8426 PRE	na	na	AML	300	2	1658.49	3705.44	15165.9	1007.8	83138	61.989	0.0135077
3	40	AML04	PRE	FK3047 PRE	na	na	AML	250	3	30935.4	1434.69	8554.66	3421.6	30736	34.082	0.00421375
4	42	AML06	PRE	CJ3414 PRE	na	na	AML	300	4	55738	2914.43	17502.5	605.1	37405	44.867	0.00980189
5	43	AML07	PRE	CF2457 PRE	na	na	AML	300	5	13783.2	2268.62	4400.72	896.79	46508	12.025	0.00622246
6	44	AML08	PRE	CY2712 PRE	na	na	AML	300	6	4693.91	1530.41	11514.3	536.58	52203	24.658	0.00241735
7	46	AML10	PRE	FH0003 PRE	na	na	AML	250	7	44962.9	970.355	5830.73	160.19	32411	15.273	0.00488903
8	47	AML11	PRE	BW0730 PRE	na	na	AML	300	8	56304.6	1703.44	9335.81	293.13	22422	26.014	0.015906
9	48	AML12	PRE	16567 PRE	na	na	AML	250	9	50706.2	1107.87	5728.49	156.18	40538	17.943	0.00216706
10	49	AML13	PRE	TG0731 PRE	na	na	AML	250	10	27039.3	1810.31	8160.8	963.95	24475	38.282	0.00160958
11	50	AML14	PRE	FP7599 PRE	na	na	AML	275	11	39355.1	1631.98	8777.55	380.4	27717	36.396	0.00191016
12	51	AML15	PRE	FK4045 PRE	na	na	AML	275	12	58445.1	1088.43	5837.24	263.21	27922	44.589	0.00435341
13	52	AML16	PRE	DW5156 PRE	na	na	AML	300	13	42157.8	2936.53	16364.9	837.71	48538	60.058	0.00317985
14	53	AML17	PRE	17664 PRE	na	na	AML	300	14	58328.5	1984.05	14020.2	398.86	30057	103.44	0.0039923
15	54	AML18	PRE	17293 PRE	na	na	AML	300	15	46126.8	1123.83	6832.59	640.05	51727	39.311	0.00457047
16	55	AML19	PRE	CN7004 PRE	na	na	AML	250	16	40482.4	1842.78	11124.3	537.35	34561	35.331	0.00233623
17	56	AML20	PRE	17945 PRE	68366	na	AML	300	17	50682.7	2536.59	12094.2	760.54	33562	28.113	0.0056065
18	57	AML21	PRE	WW1973 PRE	na	na	AML	300	18	56243.7	1341.33	5847.36	219.53	27544	19.527	0.00335292
19	58	AML22	PRE	17847 PRE	68463	na	AML	300	19	32475.4	2580.47	8814.05	454.85	24742	27.807	0.00594694
20	60	AML24	PRE	N71292 PRE	na	na	AML	300	20	10427.6	1799.77	10224.9	140.48	32318	31.207	0.0028904
21	62	AML26	PRE	BR0894 PRE	na	na	AML	300	21	46795.6	4867.48	44264.5	2674	26977	37.937	0.00254059
22	65	AML29	PRE	MR4150 PRE	na	na	AML	250	22	40856.9	1801.74	9041.38	2043.2	34702	133.7	0.00233466
23	66	AML30	PRE	EC6313 PRE	na	na	AML	300	23	46736.5	1707.08	7855.65	1774.9	48633	23.132	0.00360427
24	67	AML31	PRE	16334 PRE	na	na	AML	300	24	11517.4	1855.09	9121.74	1183.4	24611	11.513	0.00257368
25	68	AML32	PRE	EX0033 PRE	na	na	AML	250	25	47500.3	3308.71	14930.4	293.37	28680	37.525	0.0027542
26	70	AML34	PRE	18881 PRE	73136	na	AML	300	26	22855.3	3185.13	11559.9	707.27	39933	57.187	0.000962111
27	71	AML35	PRE	C17541 PRE	na	na	AML	300	27	49409.2	1789.7	9232.64	464.15	22904	39.765	0.00239065
28	72	AML36	PRE	16463 PRE	na	na	AML	300	28	1172.88	2875.87	15996.8	244.68	16856	26.336	0.0029216
29	74	AML38	PRE	DV2235 PRE	na	na	AML	300	29	47658.6	2841.84	21356.9	4145.8	44504	49.557	0.00566736
30	39	AML03	PRE	GE4370 PRE	na	na	AML	200	30	55512.4	1012	8026.63	612.22	20300	35.216	0.00258261
31	41	AML05	PRE	EN4671 PRE	na	na	AML	150	31	38762.7	948.983	5595.05	343.09	18864	53.882	0.00241474
32	45	AML09	PRE	EJ2765 PRE	na	na	AML	150	32	20072.7	1050.44	5079.9	166.29	16064	13.691	0.00132396
33	59	AML23	PRE	19688 PRE	79911	na	AML	50	33	47695.8	718.449	18605.5	465.97	40354	29.215	0.000926909
34	61	AML25	PRE	FF4179 PRE	na	na	AML	175	34	58773.9	2073.71	10005.1	448.59	47496	40.783	0.00170821
35	63	AML27	PRE	16591 PRE	na	na	AML	225	35	47967.1	2965.94	15069.5	3043.1	32578	84.119	0.000963642
36	64	AML28	PRE	16499 PRE	na	na	AML	225	36	61498.5	2013.17	12387.3	872.31	22235	38.073	0.00179356
37	69	AML33	PRE	BY1583 PRE	na	na	AML	175	37	49658.9	1823.88	14717.3	1341.6	26626	91.731	0.00186401
38	73	AML37	PRE	EV1420 PRE	na	na	AML	50	38	2677.75	1830.55	10951	773.23	35139	29.825	0.00166223
RandOrder	Nixon ID	Patient ID	Label ID	Draw Date			Type	Approximate Volume	Sample	Final RANTES (pg/ml)	Final TNFRI (pg/ml)	Final TNFRII (pg/ml)	D-dimer (ng/ml)	IL6Ra (pg/ml)	REG3a (ng/ml)	Paraoxonase (U/ul)
1	164	18970-PRE	CCM13	PRE			Control 1	300	1	2701.65	2015.43	6929	1095.5	16445	7.948	0.00137164
2	165	18970-2WK	CCM13	2WK			Control 1	300	2	691.932	1987.19	7090.07	1406.3	18977	10.999	0.00179386
3	166	18970-4WK	CCM13	4WK			Control 1	300	3	14890.7	3143.11	20098.6	1034.5	43261	19.032	0.0022462
4	167	18970-3MO	CCM13	3MO			Control 1	300	4	52806.4	4464.15	18931.5	926.91	41651	90.638	0.00219803
5	120	18539- PRE	CCM01	PRE			Case	300	5	49962.4	1235.3	6971	351.22	29982	20.72	0.0048353
6	121	18539- 2WK	CCM01	2WK			Case	300	6	5766.53	1373.3	4489.63	760.72	24828	13.527	0.00387872
7	122	18539- 4WK	CCM01	4WK			Case	300	7	14896.3	2411.87	14534.3	1240.8	32407	22.224	0.00224085
8	123	18539- 3MO	CCM01	3MO			Case	300	8	51860.5	2746.72	17445.6	2575.1	48588	52.793	0.00196949
9	141	19941-PRE	CCM07	PRE			Control 2	300	9	8045.23	1647.98	9242.33	239.75	33555	25.306	0.00235164
10	142	19941-2WK	CCM07	2WK			Control 2	300	10	2494.2	4445.68	16202.6	1496.8	24289	28.215	0.0012053
11	143	19941-4WK	CCM07	4WK			Control 2	300	11	37906.4	4483	23752.2	829.13	42844	26.405	0.00183242
12	144	19941-3MO	CCM07	3MO			Control 2	275	12	41971.5	2790.61	14862	728.98	31006	74.222	0.00197056
13	168	18261-PRE	CCM14	PRE			Control 1	300	13	53066.2	5021.38	23123.6	1851.7	29588	78.368	0.00135216
14	169	18261-2WK	CCM14	2WK			Control 1	300	14	3546.05	2425.01	8293.97	1129.5	17118	17.917	0.00153513
15	170	18261-4WK	CCM14	4WK			Control 1	300	15	53664.1	3124.12	17134.7	403.3	33034	16.255	0.00111609
16	171	18261-3MO	CCM14	3MO			Control 1	300	16	48730	2847.34	23182.1	383.95	32966	33.794	0.00181895
17	124	20726-PRE	CCM02	PRE			Case	300	17	7816.14	1495.61	5881.4	235.3	32372	25.98	0.00276568
18	125	20726-2WK	CCM02	2WK			Case	300	18	938.957	2335.16	6777.28	1326.3	22014	18.041	0.00138186
19	126	20726-4WK	CCM02	4WK			Case	300	19	379.1	2704.13	10643.2	860.48	33150	26.901	0.00269922
20	127	20726-3MO	CCM02	3MO			Case	300	20	1730.8	1812.46	8774.94	1133.9	34767	53.348	0.00247371
21	149	16590- PRE	CCM09	PRE			Control 2	300	21	48075.4	2280.01	13636.9	442.75	41516	55.172	0.00190418
22	150	16590- 2WK	CCM09	2WK			Control 2	300	22	11541.2	6042.85	26937	3614.2	28337	21.59	0.00110385
23	151	16590- 4WK	CCM09	4WK			Control 2	300	23	43940	6752.2	48826.7	1674.5	55352	25.055	0.000836569
24	152	16590- 3MO	CCM09	3MO			Control 2	300	24	60666.9	2697.85	12495.6	423.78	35520	33.044	0.000725254
25	175	19392-PRE	CCM16	PRE			Control 1	300	25	13830.8	1103.24	5495.66	385.6	23273	15.469	0.00107906
26	176	19392-2WK	CCM16	2WK			Control 1	300	26	2534.94	2264.37	6341.44	4039.3	20107	28.308	0.00146091
27	177	19392-4WK	CCM16	4WK			Control 1	300	27	5744.68	2126.2	11728.3	3078.1	27248	8.7959	0.00086226
28	178	19392-3MO	CCM16	3MO			Control 1	300	28	28452.1	1964.21	9918.92	740.45	24090	41.676	0.00168815
29	128	20622-PRE	CCM03	PRE			Case	300	29	48106.8	1430.37	9700.6	527.37	34374	31.279	0.00216967
30	129	20622-2WK	CCM03	2WK			Case	300	30	33195.4	1736.93	7685.08	712.53	28786	12.271	0.00225476
31	130	20622-4WK	CCM03	4WK			Case	300	31	50462.6	1769.12	9998.76	968.36	41464	53.907	0.00408178
32	187	20622-3MO	CCM03	3MO			Case	300	32	47639.6	1719.35	8575.89	435.24	45595	30.597	0.00223822
33	160	20343-PRE	CCM12	PRE			Control 2	300	33	4057.73	1599.87	5198.99	805.27	32470	24.78	0.00304628
34	161	20343-2WK	CCM12	2WK			Control 2	300	34	3330.15	1694.52	8484.49	2619.4	31559	18.393	0.00156176
35	162	20343-4WK	CCM12	4WK			Control 2	300	35	9590.56	2478.38	13026.8	689.1	48760	28.442	0.00353746
36	163	20343-3MO	CCM12	3MO			Control 2	250	36	27419.7	1183.8	5240.04	966.78	30522	79.102	0.00510105
37	179	16186-PRE	CCM17	PRE			Control 1	300	37	48780	1443.35	7033.25	375.51	30441	66.903	0.000875488
38	180	16186-2WK	CCM17	2WK			Control 1	300	38	1336.04	2441.63	7754.05	3292.2	23369	27.108	0.00102116
39	181	16186-4WK	CCM17	4WK			Control 1	300	39	35675.5	5941.59	36732.4	3342.1	46318	70.697	0.000718132
40	182	16186-3MO	CCM17	3MO			Control 1	300	40	3693.58	2196.42	9531.96	430.42	29600	150.11	0.00165993
41	134	17608- PRE	CCM05	PRE			Case	300	41	59626	1203.07	5726.86	630.18	22782	20.956	0.00289063
42	135	17608- 2WK	CCM05	2WK			Case	300	42	49552.5	1381.14	5293.66	1102.3	16130	7.4454	0.00301406
43	136	17608- 4WK	CCM05	4WK			Case	300	43	51079.8	5600.49	26617.7	12510	31220	75.562	0.00168616
44	145	17659- PRE	CCM08	PRE			Control 2	300	44	48194.4	2408.81	11749.6	190.05	31407	48.243	0.00188008
45	146	17659- 2WK	CCM08	2WK			Control 2	300	45	9716.35	4474.11	15773.3	962.54	21128	38.898	0.00138132
46	148	17659- 3MO	CCM08	3MO			Control 2	300	46	42637	3834.22	14772.5	314.44	30766	49.717	0.00224941
47	183	17823-PRE	CCM18	PRE			Control 1	300	47	49492.9	2383.66	20613.6	223.45	38091	12.653	0.00102141
48	184	17823-2WK	CCM18	2WK			Control 1	300	48	3408.07	2090.97	11270.9	218.62	25115	13.858	0.00159063
49	185	17823-4WK	CCM18	4WK			Control 1	300	49	47648.5	4216.43	25422.3	845.64	49447	15.556	0.000718132
50	186	17823-3MO	CCM18	3MO			Control 1	300	50	58451.6	3850.09	19956.1	110.85	48462	25.321	0.00123704
51	137	17260- PRE	CCM06	PRE			Case	300	51	44717.3	1843.75	7967.89	606.27	30310	35.3	0.00169527
52	138	17260- 2WK	CCM06	2WK			Case	300	52	10793.8	3281.15	9839.83	3695.9	23213	83.74	0.0012371
53	139	17260- 4WK	CCM06	4WK			Case	300	53	52008.4	3535.08	10857.7	1725.5	51661	44.175	0.00236021
54	154	19918- 2WK	CCM10	2WK			Control 2	300	54	973.128	10695	39602.4	636.81	26077	47.121	0.00112005
55	155	19918- 4WK	CCM10	4WK			Control 2	300	55	7142.61	4893.61	24237.6	895.67	27459	31.609	0.00164328
56	172	17664-2WK	CCM15	2WK			Control 1	300	56	55494	2100.58	10093.3	577.3	21560	13.397	0.00197978
57	173	17664-4WK	CCM15	4WK			Control 1	250	57	27358.1	2700.35	17597.5	943.15	40949	24.044	0.00112758
58	174	17664-3MO	CCM15	3MO			Control 1	300	58	34728.3	4320.61	19971.1	635.62	39425	43.594	0.00127265
59	157	17733-2WK	CCM11	2WK			Control 2	300	59	3689.41	1561.03	6650.46	2022.2	30275	13.253	0.000615506
60	158	17733-4WK	CCM11	4WK			Control 2	300	60	26238.5	1169.44	6613.65	1048.1	48010	21.384	0.00104794
61	159	17733-3MO	CCM11	3MO			Control 2	300	61	10800.1	1018.78	4541.86	1132.6	38958	25.938	0.001411
62	131	19688- 2WK	CCM04	2WK			Case	300	62	56107.7	634.414	10480.5	553.99	35183	13.293	0.000901697
63	133	19688- 3MO	CCM04	3MO			Case	200	63	50713.5	508.728	8487.65	761.57	47413	27.989	0.000948284
64	147	17659- 4WK	CCM08	4WK			Control 2	225	64	48510.6	4133.21	22880.8	486.95	42944	36.275	0.000854629
65	153	19918- PRE	CCM10	PRE			Control 2	175	65	3909.13	5442.49	27395.6	743.42	18969	15.974	0.000358843
	132	19688- 4WK	CCM04	4WK			Case	XXX
	140	XXX	XXX	XXX			XXX	XXX
	156	17733-PRE	CCM11	PRE			Control 2	XXX

## Sheet: Complete Protein Biomarkers
RandOrder	Nixon ID	Sung Study ID	Time Period	Label ID	Draw Date	Type	Approximate Volume	Sample	Final RANTES (pg/ml)	Final TNFRI (pg/ml)	Final TNFRII (pg/ml)	D-dimer (ng/ml)	IL6Ra (pg/ml)	REG3a (ng/ml)	Paraoxonase (U/ul)	MMP-3 (pg/ml)		IL1RL/ST2 (pg/ml)	CV
1	37	AML01	PRE	na	na	AML	250	1	48554.6	1100.63	3658.11	185.2	23097	26.277	0.0042724	3838.72		32.5065	47.0859
2	38	AML02	PRE	na	na	AML	300	2	1658.49	3705.44	15165.9	1007.8	83138	61.989	0.0135077	12301.1		44.3978	3.40289
3	40	AML04	PRE	na	na	AML	250	3	30935.4	1434.69	8554.66	3421.6	30736	34.082	0.00421375	5055.07		110.32	5.28479
4	42	AML06	PRE	na	na	AML	300	4	55738	2914.43	17502.5	605.1	37405	44.867	0.00980189	13949.6		393.131	19.3969
5	43	AML07	PRE	na	na	AML	300	5	13783.2	2268.62	4400.72	896.79	46508	12.025	0.00622246	58379.9		241.975	2.33591
6	44	AML08	PRE	na	na	AML	300	6	4693.91	1530.41	11514.3	536.58	52203	24.658	0.00241735	10900.2		60.3153	9.89932
7	46	AML10	PRE	na	na	AML	250	7	44962.9	970.355	5830.73	160.19	32411	15.273	0.00488903	3753.2		45.4581	13.2824
8	47	AML11	PRE	na	na	AML	300	8	56304.6	1703.44	9335.81	293.13	22422	26.014	0.015906	5036.66		30.4131	0
9	48	AML12	PRE	na	na	AML	250	9	50706.2	1107.87	5728.49	156.18	40538	17.943	0.00216706	7230.21		23.841	38.9849
10	49	AML13	PRE	na	na	AML	250	10	27039.3	1810.31	8160.8	963.95	24475	38.282	0.00160958	1525.09		48.6595	9.28117
11	50	AML14	PRE	na	na	AML	275	11	39355.1	1631.98	8777.55	380.4	27717	36.396	0.00191016	2858.73		31.4783	24.3298
12	51	AML15	PRE	na	na	AML	275	12	58445.1	1088.43	5837.24	263.21	27922	44.589	0.00435341	4546.16		61.3673	12.1539
13	52	AML16	PRE	na	na	AML	300	13	42157.8	2936.53	16364.9	837.71	48538	60.058	0.00317985	61002		113.404	8.98723
14	53	AML17	PRE	na	na	AML	300	14	58328.5	1984.05	14020.2	398.86	30057	103.44	0.0039923	4889.68		64.5251	13.8437
15	54	AML18	PRE	na	na	AML	300	15	46126.8	1123.83	6832.59	640.05	51727	39.311	0.00457047	6879.52		39.0224	23.3523
16	55	AML19	PRE	na	na	AML	250	16	40482.4	1842.78	11124.3	537.35	34561	35.331	0.00233623	6867.27		36.8937	0
17	56	AML20	PRE		na	AML	300	17	50682.7	2536.59	12094.2	760.54	33562	28.113	0.0056065	23748.7		86.4973	11.9097
18	57	AML21	PRE	na	na	AML	300	18	56243.7	1341.33	5847.36	219.53	27544	19.527	0.00335292	6934.84		66.64	4.4622
19	58	AML22	PRE		na	AML	300	19	32475.4	2580.47	8814.05	454.85	24742	27.807	0.00594694	13821.7		47.5968	6.33101
20	60	AML24	PRE	na	na	AML	300	20	10427.6	1799.77	10224.9	140.48	32318	31.207	0.0028904	19363.2		16.1449	29.2238
21	62	AML26	PRE	na	na	AML	300	21	46795.6	4867.48	44264.5	2674	26977	37.937	0.00254059	8142.58		358.905	3.10118
22	65	AML29	PRE	na	na	AML	250	22	40856.9	1801.74	9041.38	2043.2	34702	133.7	0.00233466	4147.28		147.196	7.83215
23	66	AML30	PRE	na	na	AML	300	23	46736.5	1707.08	7855.65	1774.9	48633	23.132	0.00360427	22766.2		123.677	10.5592
24	67	AML31	PRE	na	na	AML	300	24	11517.4	1855.09	9121.74	1183.4	24611	11.513	0.00257368	7566.77		70.8402	4.18752
25	68	AML32	PRE	na	na	AML	250	25	47500.3	3308.71	14930.4	293.37	28680	37.525	0.0027542	11869.9		124.714	4.65229
26	70	AML34	PRE		na	AML	300	26	22855.3	3185.13	11559.9	707.27	39933	57.187	0.000962111	9059.9		4.77069	104.176
27	71	AML35	PRE	na	na	AML	300	27	49409.2	1789.7	9232.64	464.15	22904	39.765	0.00239065	10031.5		20.573	22.7131
28	72	AML36	PRE	na	na	AML	300	28	1172.88	2875.87	15996.8	244.68	16856	26.336	0.0029216	31538		1822.3	2.64958
29	74	AML38	PRE	na	na	AML	300	29	47658.6	2841.84	21356.9	4145.8	44504	49.557	0.00566736	15415.2		203.879	4.1868
30	39	AML03	PRE	na	na	AML	200	30	55512.4	1012	8026.63	612.22	20300	35.216	0.00258261	18819.5		43.3294	NaN
31	41	AML05	PRE	na	na	AML	150	31	38762.7	948.983	5595.05	343.09	18864	53.882	0.00241474	18949.5		81.3003	NaN
32	45	AML09	PRE	na	na	AML	150	32	20072.7	1050.44	5079.9	166.29	16064	13.691	0.00132396	4220.33		#VALUE!	NaN
33	59	AML23	PRE		na	AML	50	33	47695.8	718.449	18605.5	465.97	40354	29.215	0.000926909	21451.6		N/A
34	61	AML25	PRE	na	na	AML	175	34	58773.9	2073.71	10005.1	448.59	47496	40.783	0.00170821	15736.4		17.2689	NaN
35	63	AML27	PRE	na	na	AML	225	35	47967.1	2965.94	15069.5	3043.1	32578	84.119	0.000963642	33866		77.1235	NaN
36	64	AML28	PRE	na	na	AML	225	36	61498.5	2013.17	12387.3	872.31	22235	38.073	0.00179356	7347.11		97.927	NaN
37	69	AML33	PRE	na	na	AML	175	37	49658.9	1823.88	14717.3	1341.6	26626	91.731	0.00186401	11114.3		53.9747	NaN
38	73	AML37	PRE	na	na	AML	50	38	2677.75	1830.55	10951	773.23	35139	29.825	0.00166223	5764.93		N/A

## Sheet: Controls
HCP	IL1RL/ST2	MMP-3	RANTES	TNF-RI	TNF-RII	D-dimer	IL6Ra	REG3a (ng/ml)	Paraoxonase (U/ul)			Manufacturer Provided Controls			Paraoxonase
PLT1	40.1161	19265.8	53630.7	1076.04	5450.89	356.84	34990	25.386	0.0129182		D-dimer	LOW	HIGH		POS CONT
PLT2	75.1553	20646.4	49595.4	1169.62	5389.65	365.31	32983	29.031	0.0130631		PLT1	34.994	1664.1		0.0129182
PLT3	69.9872	21726.7	50311.2	1197.17	5322.71	368.67	39077	29.586	0.014581		PLT2	NoCalc	1728.4		0.0130631
PLT4						377.47					PLT3	6.7102	1628.4		0.014581
											PLT4	33.198	1582.3
Mean	61.7528	20546.3	51179.1	1147.61	5387.75	367.072	35683.3	28.001	0.0135208
SD	18.9153	1233.48	2153.08	63.495	64.1115	8.53367	3105.6	2.28159	0.000921026		Mean	24.9674	1650.8		0.0135208
Low	23.9222	18079.3	46873	1020.62	5259.53	350.005	29472.1	23.4378	0.0116787		SD	15.8367	61.6243		0.000921026
High	99.5834	23013.3	55485.3	1274.6	5515.97	384.14	41894.5	32.5642	0.0153628		Low	-6.70596	1527.55		0.0116787
CV	30.6307	6.00342	4.20695	5.5328	1.18995	2.32479	8.70322	8.14826	6.81193		High	56.6408	1774.05		0.0153628
											CV	63.4294	3.733		6.81193
LLOD	IL1RL/ST2 (pg/ml)	MMP-3 (pg/ml)	RANTES (pg/ml)	TNF-RI (pg/ml)	TNF-RII (pg/ml)	D-dimer (ng/ml)	IL6Ra (pg/ml)	REG3a (ng/ml)
PLT1	20.3	0.432	0.154	0.0898	1.49	4	6.5	3.41	Reported by manufacturer
PLT2	25.2	2.15	0.0292	0.058	0.852
PLT3	34	1.96	0.0308	0.045	0.904
Mean	26.5	1.514	0.0713333	0.0642667	1.082
Intra-assay CV	IL1RL/ST2	MMP-3	RANTES	TNF-RI	TNF-RII	D-dimer	IL6Ra	REG3a	Paraoxonase
PLT1	12.4718	1.92139	3.4745	2.11464	2.4355	2.10885	4.86925	2.60167	3.50143
PLT2	10.9851	1.83118	3.35384	1.18303	1.74792	1.77176	2.72493	4.09341	0.961278
PLT3	12.9169	2.91742	3.83711	2.66007	1.04062	1.40205	3.71976	3.491	0.563375
PLT4						1.56083
Mean	12.1246	2.22333	3.55515	1.98591	1.74135	1.71087	3.77131	3.39536	1.67536

## Sheet: IL1RL_ST2 Standards
											Same Calibrator
	IL1RL/ST2 Standards										IL1RL/ST2 Standards
		STD1	STD2	STD3	STD4	STD5	STD6	STD7				STD1	STD2	STD3	STD4	STD5	STD6	STD7
	UPLEX PLT1	32528.9	5265.34	1504.16	467.529	120.106	NaN	14.0047	All 5		UPLEX PLT1	32528.9	5265.34	1504.16	467.529	120.106	NaN	14.0047	All 5
	UPLEX PLT2	33154.8	5547.44	1386.99	405.918	124.386	35.4129	NaN	All 5		UPLEX PLT2	33154.8	5547.44	1386.99	405.918	124.386	35.4129	NaN	All 5
	UPLEX PLT3	32307.9	5545.74	1403.87	411.415	122.762	31.6452	4.83881	All 5		UPLEX PLT3	32307.9	5545.74	1403.87	411.415	122.762	31.6452	4.83881	All 5
	UPLEX PLT1 RPT	30117.5	5697.5	1391.8	411.686	115.476	27.0894	5.8827	NO RANTES		UPLEX PLT1 RPT	30117.5	5697.5	1391.8	411.686	115.476	27.0894	5.8827	NO RANTES
	UPLEX PLT5	33658.9	5468.23	1398.74	416.885	114.582	30.4189	NaN	NO RANTES		UPLEX PLT5	33658.9	5468.23	1398.74	416.885	114.582	30.4189	NaN	NO RANTES
	RPLEX PLT6	25481	6200.82	1522.3	392.641	99.2995	24.9993	5.96929	Single
	RPLEX PLT7	25593.5	6220.92	1521.98	379.882	104.085	26.1702	4.40376	Single		Mean	32353.6	5504.85	1417.11	422.687	119.462	31.1416	8.24207
	RPLEX PLT8	25534.4	6043.37	1548.83	410.274	94.8076	25.4555	2.70244	Single		SD	1358.19	157.566	49.0893	25.3663	4.33743	3.43707	5.01781
											Low	29637.2	5189.72	1318.93	371.954	110.787	24.2675	-1.79355
	Mean	29797.1	5748.67	1459.83	412.029	111.938	28.7416	6.30028			High	35070	5819.98	1515.29	473.419	128.137	38.0157	18.2777
	SD	3674.75	360.726	70.1531	25.5066	11.1687	3.87075	3.95776			CV	4.19796	2.86232	3.46404	6.0012	3.6308	11.0369	60.8805
	LOW	22447.6	5027.22	1319.53	361.016	89.6007	21.0001	-1.61524
	High	37146.6	6470.12	1600.14	463.042	134.275	36.4831	14.2158				STD1	STD2	STD3	STD4	STD5	STD6	STD7
	CV	12.3326	6.27495	4.80556	6.19048	9.97754	13.4674	62.8188			RPLEX PLT6	25481	6200.82	1522.3	392.641	99.2995	24.9993	5.96929	Single
											RPLEX PLT7	25593.5	6220.92	1521.98	379.882	104.085	26.1702	4.40376	Single
											RPLEX PLT8	25534.4	6043.37	1548.83	410.274	94.8076	25.4555	2.70244	Single
											Mean	25536.3	6155.04	1531.04	394.266	99.3975	25.5417	4.3585
											SD	56.2816	97.2285	15.4129	15.261	4.63969	0.590211	1.63389
	Final Data was used from RPLEX PLTS6-8 where IL1RL/ST2 was run as a singleplex with no interference										Low	25423.7	5960.58	1500.21	363.744	90.1181	24.3612	1.09071
											High	25648.9	6349.49	1561.86	424.788	108.677	26.7221	7.62629
											CV	0.220398	1.57966	1.00669	3.87074	4.66782	2.31078	37.4876
