# Supplementary material for: Evaluating immune response and metabolic related biomarkers pre-allogenic hematopoietic stem cell transplant in acute myeloid leukemia
Source: PLoS One. 2022 Jun 14;17(6):e0268963. doi: 10.1371/journal.pone.0268963 (PMC9197059; doi:10.1371/journal.pone.0268963)
Supplement: S1 File — (ZIP) [file pone.0268963.s001.zip › S1 file 07-2022/Suplemental data -2-metablomics 1st-V2.xlsx]

## Sheet: ConvMet
								3-Hydroxybutyrate	Lactate	Non-esterified fatty acids	Triglycerides	Glycerol
								umol/L	mmol/L	mmol/L	mg/dL	mg/dL
RandOrder	Nixon ID	Sung Study ID	Time Period	Label ID	Draw Date	Type	Approximate Volume	HBUT	LACT	NEFA	TG-B	Glycerol
1	37	AML01	PRE	na	na	AML	250	47.4	5	2.79	145	8.25
2	38	AML02	PRE	na	na	AML	300	42.2	2.1	0.54	209	0.39
3	40	AML04	PRE	na	na	AML	250	43.2	2.1	0.92	82	2.12
4	42	AML06	PRE	na	na	AML	300	35.7	4.1	0.27	192	0.61
5	43	AML07	PRE	na	na	AML	300	38.9	3.6	0.52	123	1.22
6	44	AML08	PRE	na	na	AML	300	12.3	7.3	0.24	198	0.69
7	46	AML10	PRE	na	na	AML	250	334.5	2.4	0.85	122	1.11
8	47	AML11	PRE	na	na	AML	300	21.9	4	0.2	66	0.47
9	48	AML12	PRE	na	na	AML	250	32.4	7.4	3.35	171	8.31
10	49	AML13	PRE	na	na	AML	250	9.6	1.3	0.11	218	0.23
11	50	AML14	PRE	na	na	AML	275	41.2	1.8	0.19	170	0.94
12	51	AML15	PRE	na	na	AML	275	29.4	2.8	0.76	63	2.26
13	52	AML16	PRE	na	na	AML	300	93.2	5.6	0.79	656	1.4
14	53	AML17	PRE	na	na	AML	300	30.6	7.9	0.61	210	0.69
15	54	AML18	PRE	na	na	AML	300	14.5	4.2	2.23	77	5.62
16	55	AML19	PRE	na	na	AML	250	579.2	1.3	1.67	73	2.64
17	56	AML20	PRE		na	AML	300	21.7	10	0.59	182	0.24
18	57	AML21	PRE	na	na	AML	300	266	1.9	1.47	197	2.03
19	58	AML22	PRE		na	AML	300	23.5	1.4	0.78	73	2.15
20	60	AML24	PRE	na	na	AML	300	50.5	2.8	2.69	187	6.56
21	62	AML26	PRE	na	na	AML	300	37.5	8.1	1.98	86	4.59
22	65	AML29	PRE	na	na	AML	250	37.2	3.1	0.63	120	0.71
23	66	AML30	PRE	na	na	AML	300	18.1	3.5	0.43	218	0.77
24	67	AML31	PRE	na	na	AML	300	614.6	2.7	1.54	159	1.79
25	68	AML32	PRE	na	na	AML	250	31.9	8.9	0.58	311	0.58
26	70	AML34	PRE		na	AML	300	139	4.9	3.85	142	12.06
27	71	AML35	PRE	na	na	AML	300	35.9	2	0.33	195	1.1
28	72	AML36	PRE	na	na	AML	300	38.7	3.3	1.14	106	2.83
29	74	AML38	PRE	na	na	AML	300	15.6	3	0.78	144	1.88
30	39	AML03	PRE	na	na	AML	200	26	2.8	0.1	113	0.54
31	41	AML05	PRE	na	na	AML	150
32	45	AML09	PRE	na	na	AML	150
33	59	AML23	PRE		na	AML	50
34	61	AML25	PRE	na	na	AML	175
35	63	AML27	PRE	na	na	AML	225	11.8	2.4	0.12	108	0.39
36	64	AML28	PRE	na	na	AML	225	28.4	3	0.21	244	0.44
37	69	AML33	PRE	na	na	AML	175
38	73	AML37	PRE	na	na	AML	50
