# Supplementary material for: Evaluating immune response and metabolic related biomarkers pre-allogenic hematopoietic stem cell transplant in acute myeloid leukemia
Source: PLoS One. 2022 Jun 14;17(6):e0268963. doi: 10.1371/journal.pone.0268963 (PMC9197059; doi:10.1371/journal.pone.0268963)
Supplement: S1 File — (ZIP) [file pone.0268963.s001.zip › S1 file 07-2022/Suplemental data- 4-GVHD and infection-V2.xlsx]

## Sheet: GVHD and relaspe info
ID	Study ID	AGvHD (0/1)	Days to AGvHD	Max Grade AGvHD	CGvHD (0/1)	Days To CGvHD	Max Grade CGvHD	Max Severity CGvHD	Relapse (0/1)	Days to Relapse
1	AML26	0			0				0
2	AML02	0			0				1	28
3	AML11	0			0				0
4	AML33	0			0				0
4	AML33	1	35	1	1	149	2	1	0
4	AML33	1	6	3	0				0
7	AML35	0			0				0
8	AML07	1	108	4	1	91	1	1	0
9	AML06	1	52	2	0				0
10	AML19	1	35	3	0				0
11	AML08	0			0				1	90
11	AML08	0			0				0
11	AML08	0			0				0
14	AML38	0			0				1	112
14	AML38	0			0				0
16	AML16	0			0				0
17	AML30	1	37	2	0				0
18	AML09	1	128	4	0				0
19	AML05	0			0				1	55
20	AML37	0			0				1	42
20	AML37	0			0				0
22	AML32	0			0				0
22	AML32	0			0				0
24	AML25	0			0				0
25	AML10	0			0				1	324
26	AML04	1	20	2	0				1	15
27	AML15	1	52	2	1	224	1		0
28	AML14	1	132	3	0				0
29	AML01	0			0				0
30	AML03	1	25	1	0				0
31	AML29	0			0				1	28
32	AML24	0			1	248	1	1	0
33	AML13	1	14	2	0				0
34	AML21	0			1	266			0
35	AML31	1	42	2	0				0
36	AML36	1	70	2		142	1	1	0
37	AML28	1	32	2	1	111	3	3	0
38	AML12	0			0				0
39	AML27	0			0				0
40	AML18	1	42	2	1	124			0
41	AML17	0			1	303	1	1	0
42	AML22	1	23	2	1	202	3	3	0
43	AML20	0			0				0
44	AML34	1	29	2	1	238	3	3	0
45	AML23	1	194	1	1	220	2	2	0

## Sheet: Infection status
highlight= pre transplant infection
ID	Study ID	Type of Infection	Organism/Pathogen	Specimen source name
1	AML26	CLOSTRIDIUM DIFFICILE TOXIN	N/A	STOOL
1	AML26	BACTEREMIA	S COAG N	BLOOD
1	AML26	BACTEREMIA	S COAG N	BLOOD
1	AML26	INVASIVE FUNGAL	C ALBICA	STOOL
2	AML02	BACTEREMIA	AEROCOCCUS VIRIDANS	BLOOD
2	AML02	BACTEREMIA	ACINETOBACTER LWOFFI	BLOOD
2	AML02	BACTEREMIA	S COAG N	BLOOD
3	AML11	BACTEREMIA	CANDIDA TROPICALIS	BLOOD
3	AML11	BACTEREMIA	CANDIDA TROPICALIS	BLOOD
3	AML11	BACTEREMIA	CANDIDA TROPICALIS	BLOOD
3	AML11	BACTEREMIA	S COAG N	BLOOD
3	AML11	BACTEREMIA	S COAG N	BLOOD
3	AML11	BACTEREMIA	BURKHOLDERIA (PSEUDOMONAS) CEPACIA	BLOOD
4	AML33	RESPIRATORY VIRUS	INFLUENZA A VIRUS	NASAL WASH
7	AML35	BACTEREMIA	ENTEROCOCCUS FAECIUM AMPICILLIN AND VANCOMYCIN RESISTANT	BLOOD
7	AML35	BACTEREMIA	ENTEROCOCCUS FAECIUM	BLOOD
7	AML35	BACTEREMIA	ENTEROCOCCUS FAECIUM	BLOOD
7	AML35	BACTEREMIA	ENTEROCOCCUS FAECIUM	BLOOD
7	AML35	BACTEREMIA	S COAG N	BLOOD
7	AML35	BACTEREMIA	S COAG N	BLOOD
7	AML35	BACTEREMIA	KLEBSIELLA PNEUMONIAE	BLOOD
7	AML35	BACTEREMIA	DIPHTHEROIDS	BLOOD
7	AML35	BACTEREMIA	ENTEROCOCCUS FAECIUM	BLOOD
7	AML35	BACTEREMIA	ENTEROCOCCUS FAECIUM	BLOOD
7	AML35	BACTEREMIA	S COAG N	BLOOD
7	AML35	BACTEREMIA	S COAG N	BLOOD
7	AML35	BACTEREMIA	PSEUDOMONAS AERUGINOSA	BLOOD
7	AML35	RESPIRATORY VIRUS	PARAINFLUENZA 3 VIRUS	BAL
7	AML35	RESPIRATORY VIRUS	ADENOVIRUS	BAL
8	AML07	BACTEREMIA	CANDIDA KRUSEI	BLOOD
8	AML07	CLOSTRIDIUM DIFFICILE TOXIN	C DIFF	STOOL
8	AML07	BACTEREMIA	S COAG N	BLOOD
8	AML07	BACTEREMIA	ENTEROCOCCUS FAECALIS, AMPICILLIN SUSCEPTIBLE	BLOOD
8	AML07	BACTEREMIA	CANDIDA KRUSEI	BLOOD
8	AML07	BACTEREMIA	CANDIDA KRUSEI	BLOOD
8	AML07	BACTEREMIA	CANDIDA KRUSEI	BLOOD
9	AML06	BACTEREMIA	S COAG N	BLOOD
9	AML06	BACTEREMIA	S COAG N	BLOOD
9	AML06	BACTEREMIA	CANDIDA PARAPSILOSIS	BLOOD
9	AML06	BACTEREMIA	CANDIDA PARAPSILOSIS	BLOOD
9	AML06	BACTEREMIA	CANDIDA PARAPSILOSIS	BLOOD
9	AML06	BACTEREMIA	S COAG N	BLOOD
10	AML19	RESPIRATORY VIRUS	PARAINFLUENZA 3 VIRUS	NASAL WASH
11	AML08	BACTEREMIA	S COAG N	BLOOD
14	AML38	CLOSTRIDIUM DIFFICILE TOXIN	C DIFF	STOOL
14	AML38	CLOSTRIDIUM DIFFICILE TOXIN	C DIFF	STOOL
14	AML38	CLOSTRIDIUM DIFFICILE TOXIN	C DIFF	STOOL
14	AML38	BACTEREMIA	CITROBACTER FREUNDII	BLOOD
14	AML38	BACTEREMIA	ENTEROCOCCUS FAECIUM	BLOOD
14	AML38	RESPIRATORY VIRUS	PARAINFLUENZA 3 VIRUS	NASAL WASH
16	AML16	BACTEREMIA	S COAG N	BLOOD
16	AML16	BACTEREMIA	S COAG N	BLOOD
17	AML30	CLOSTRIDIUM DIFFICILE TOXIN	C DIFF	STOOL
18	AML09	BACTEREMIA	MRSA	BLOOD
18	AML09	BACTEREMIA	S COAG N	BLOOD
18	AML09	BACTEREMIA	KLEBSIELLA PNEUMONIAE	BLOOD
18	AML09	BACTEREMIA	VIRIDANS STREPTOCOCCUS	BLOOD
18	AML09	BACTEREMIA	S COAG N	BLOOD
18	AML09	BACTEREMIA	KLEBSIELLA PNEUMONIAE	BLOOD
18	AML09	BACTEREMIA	S COAG N	BLOOD
18	AML09	BACTEREMIA	ENTEROCOCCUS FACIUM AMPICILLIAN AND VANCOMYCIN RESISTANT	BLOOD
18	AML09	BACTEREMIA	ENTEROCOCCUS FACIUM	BLOOD
18	AML09	BACTEREMIA	S COAG N	BLOOD
18	AML09	BACTEREMIA	S COAG N	BLOOD
18	AML09	BACTEREMIA	S COAG N	BLOOD
18	AML09	BACTEREMIA	S COAG N	BLOOD
18	AML09	BACTEREMIA	ENTEROCOCCUS FACIUM	BLOOD
18	AML09	DISSEMINATED VIRAL	CMV	PLASMA
22	AML32	BACTEREMIA	S COAG N	BLOOD
22	AML32	DISSEMINATED VIRAL	CMV	PLASMA
22	AML32	RESPIRATORY VIRUS	PARAINFLUENZA 3 VIRUS	NASAL WASH
22	AML32	DISSEMINATED VIRAL	CMV	PLASMA
22	AML32	DISSEMINATED VIRAL	CMV	PLASMA
22	AML32	DISSEMINATED VIRAL	CMV	PLASMA
22	AML32	DISSEMINATED VIRAL	CMV	PLASMA
22	AML32	DISSEMINATED VIRAL	CMV	PLASMA
22	AML32	DISSEMINATED VIRAL	CMV	PLASMA
22	AML32	DISSEMINATED VIRAL	CMV	PLASMA
25	AML10	BACTEREMIA	S COAG N	BLOOD
26	AML04	BACTEREMIA	VIRIDANS STREPTOCOCCUS	BLOOD
26	AML04	DISSEMINATED VIRAL	CMV	BLOOD
30	AML03	BACTEREMIA	VIRIDANS STREPTOCOCCUS	BLOOD
30	AML03	BACTEREMIA	VIRIDANS STREPTOCOCCUS	BLOOD
30	AML03	DISSEMINATED VIRAL	CMV	PLASMA
30	AML03	BACTEREMIA	ENTEROCOCCUS FACIUM, AMPICILLIN AND VANCOMYCIN RESISTANT	BLOOD
30	AML03	DISSEMINATED VIRAL	CMV	PLASMA
30	AML03	BACTEREMIA	ENTEROCOCCUS FACIUM	BLOOD
30	AML03	DISSEMINATED VIRAL	CMV	PLASMA
30	AML03	BACTEREMIA	ENTEROCOCCUS FACIUM	BLOOD
30	AML03	BACTEREMIA	ENTEROCOCCUS FACIUM	BLOOD
30	AML03	BACTEREMIA	ENTEROCOCCUS FACIUM	BLOOD
31	AML29	INVASIVE FUNGAL	ASPERGILLUS FUMIGATUS	LUNG
33	AML13	DISSEMINATED VIRAL	CMV	PLASMA
33	AML13	DISSEMINATED VIRAL	CMV	PLASMA
33	AML13	DISSEMINATED VIRAL	CMV	PLASMA
33	AML13	DISSEMINATED VIRAL	CMV	PLASMA
33	AML13	DISSEMINATED VIRAL	CMV	PLASMA
35	AML31	BACTEREMIA	E. COLI	BLOOD
35	AML31	BACTEREMIA	S COAG N	BLOOD
35	AML31	BACTEREMIA	S COAG N	BLOOD
35	AML31	BACTEREMIA	ENTEROCOCCUS FACIUM AMPICILLIAN AND VANCOMYCIN RESISTANT	BLOOD
35	AML31	BACTEREMIA	ENTEROCOCCUS FACIUM AMPICILLIAN AND VANCOMYCIN RESISTANT	BLOOD
35	AML31	BACTEREMIA	ENTEROCOCCUS FACIUM AMPICILLIAN AND VANCOMYCIN RESISTANT	BLOOD
35	AML31	BACTEREMIA	ENTEROCOCCUS FACIUM AMPICILLIAN AND VANCOMYCIN RESISTANT	BLOOD
35	AML31	BACTEREMIA	ENTEROCOCCUS FACIUM AMPICILLIAN AND VANCOMYCIN RESISTANT	BLOOD
36	AML36	BACTEREMIA	MRSA	BLOOD
36	AML36	RESPIRATORY VIRUS	PARAINFLUENZA 3 VIRUS	NASAL WASH
36	AML36	RESPIRATORY VIRUS	PARAINFLUENZA 3 VIRUS	NASAL WASH
37	AML28	DISSEMINATED VIRAL	CMV	PLASMA
37	AML28	DISSEMINATED VIRAL	CMV	PLASMA
37	AML28	DISSEMINATED VIRAL	CMV	PLASMA
37	AML28	DISSEMINATED VIRAL	CMV	PLASMA
37	AML28	DISSEMINATED VIRAL	CMV	PLASMA
37	AML28	DISSEMINATED VIRAL	CMV	PLASMA
37	AML28	DISSEMINATED VIRAL	CMV	PLASMA
37	AML28	DISSEMINATED VIRAL	CMV	PLASMA
37	AML28	DISSEMINATED VIRAL	CMV	PLASMA
37	AML28	DISSEMINATED VIRAL	CMV	PLASMA
37	AML28	DISSEMINATED VIRAL	CMV	PLASMA
37	AML28	DISSEMINATED VIRAL	CMV	PLASMA
37	AML28	DISSEMINATED VIRAL	CMV	PLASMA
37	AML28	DISSEMINATED VIRAL	CMV	PLASMA
37	AML28	DISSEMINATED VIRAL	CMV	PLASMA
37	AML28	DISSEMINATED VIRAL	CMV	PLASMA
37	AML28	DISSEMINATED VIRAL	CMV	PLASMA
37	AML28	BACTEREMIA	PSEUDOMONAS AERUGINOSA	BLOOD
37	AML28	DISSEMINATED VIRAL	CMV	PLASMA
37	AML28	DISSEMINATED VIRAL	CMV	PLASMA
37	AML28	DISSEMINATED VIRAL	CMV	PLASMA
37	AML28	DISSEMINATED VIRAL	CMV	PLASMA
37	AML28	DISSEMINATED VIRAL	CMV	PLASMA
37	AML28	DISSEMINATED VIRAL	CMV	PLASMA
37	AML28	DISSEMINATED VIRAL	CMV	PLASMA
37	AML28	DISSEMINATED VIRAL	CMV	PLASMA
37	AML28	DISSEMINATED VIRAL	CMV	PLASMA
37	AML28	DISSEMINATED VIRAL	CMV	PLASMA
37	AML28	DISSEMINATED VIRAL	CMV	PLASMA
37	AML28	BACTEREMIA	ENTEROCOCCUS FAECALIS	BLOOD
38	AML12	BACTEREMIA	CANDIDA TROPICALIS	BLOOD
38	AML12	BACTEREMIA	CANDIDA TROPICALIS	BLOOD
38	AML12	BACTEREMIA	CANDIDA TROPICALIS	BLOOD
39	AML27	BACTEREMIA	PSEUDOMONAS AERUGINOSA	BLOOD
40	AML18	BACTEREMIA	VIRIDANS STREPTOCOCCUS	BLOOD
40	AML18		S COAG N	BLOOD
40	AML18	DISSEMINATED VIRAL	CMV	PLASMA
40	AML18	DISSEMINATED VIRAL	CMV	PLASMA
40	AML18	DISSEMINATED VIRAL	CMV	PLASMA
40	AML18	DISSEMINATED VIRAL	CMV	PLASMA
40	AML18	DISSEMINATED VIRAL	CMV	PLASMA
40	AML18	DISSEMINATED VIRAL	CMV	PLASMA
40	AML18	DISSEMINATED VIRAL	CMV	PLASMA
40	AML18	DISSEMINATED VIRAL	CMV	PLASMA
40	AML18	DISSEMINATED VIRAL	CMV	PLASMA
40	AML18	DISSEMINATED VIRAL	CMV	PLASMA
40	AML18	DISSEMINATED VIRAL	CMV	PLASMA
40	AML18	DISSEMINATED VIRAL	CMV	PLASMA
40	AML18	DISSEMINATED VIRAL	CMV	PLASMA
40	AML18	DISSEMINATED VIRAL	CMV	PLASMA
40	AML18	DISSEMINATED VIRAL	CMV	PLASMA
40	AML18	DISSEMINATED VIRAL	CMV	PLASMA
40	AML18	DISSEMINATED VIRAL	CMV	PLASMA
40	AML18	DISSEMINATED VIRAL	CMV	PLASMA
40	AML18	DISSEMINATED VIRAL	CMV	PLASMA
41	AML17	BACTEREMIA	PSEUDOMONAS AERUGINOSA	BLOOD
41	AML17	BACTEREMIA	ENTEROCOCCUS FACIUM, AMPICILLIN AND VANCOMYCIN RESISTANT	BLOOD
41	AML17	BACTEREMIA	CITROBACTER FREUNDII	BLOOD
41	AML17	DISSEMINATED VIRAL	CMV	PLASMA
41	AML17	DISSEMINATED VIRAL	CMV	PLASMA
41	AML17	DISSEMINATED VIRAL	CMV	PLASMA
41	AML17	DISSEMINATED VIRAL	CMV	PLASMA
41	AML17	BACTEREMIA	PSEUDOMONAS AERUGINOSA	BLOOD
41	AML17	DISSEMINATED VIRAL	CMV	PLASMA
41	AML17	DISSEMINATED VIRAL	CMV	PLASMA
41	AML17	BACTEREMIA	PSEUDOMONAS AERUGINOSA	BLOOD
42	AML22	BACTEREMIA	CLOSTRIDIUM TERTIUM	BLOOD
42	AML22	BACTEREMIA	BACKTEROIDES THETAIOTAOMICRON	BLOOD
42	AML22	DISSEMINATED VIRAL	CMV	PLASMA
42	AML22	DISSEMINATED VIRAL	CMV	PLASMA
42	AML22	DISSEMINATED VIRAL	CMV	PLASMA
42	AML22	DISSEMINATED VIRAL	CMV	PLASMA
42	AML22	DISSEMINATED VIRAL	CMV	PLASMA
42	AML22	DISSEMINATED VIRAL	CMV	PLASMA
42	AML22	DISSEMINATED VIRAL	CMV	PLASMA
43	AML20	DISSEMINATED VIRAL	CMV	PLASMA
43	AML20	DISSEMINATED VIRAL	CMV	PLASMA
44	AML34	BACTEREMIA	S COAG N	BLOOD
45	AML23	BACTEREMIA	STENOTROPHOMONAS MALTOPHILIA	BLOOD
