# Supplementary material for: Evaluating immune response and metabolic related biomarkers pre-allogenic hematopoietic stem cell transplant in acute myeloid leukemia
Source: PLoS One. 2022 Jun 14;17(6):e0268963. doi: 10.1371/journal.pone.0268963 (PMC9197059; doi:10.1371/journal.pone.0268963)
Supplement: S1 File — (ZIP) [file pone.0268963.s001.zip › S1 file 07-2022/Suplemental data- 5-AML study grid_B_V2.xlsx]

## Sheet: Shara AML Study Grid data linke
Nixon ID	Timepoint	Sung Study ID	Base-line	Gen-der	Race	Hisp-anic	Age at Tp	Age Grp	OS	OS (yrs)	Init Dx	Tp Dx	Classification	Status at Transplant	Tp Type	Conditioning	Graft Src	Donor Type	Donor Rel	Donor Gender	HLA vs GvHD	HLA vs Rej	Cause of Death	OtherCause1	Secondary COD	OtherCause2
37	Pre	AML01	yes	F	Pacific Islander	No	25	Younger Than 30	24	0.0657084	AML	AML	AML, not otherwise specified	Complete Remission (CR) - 2nd	Allo	Myeloablative	Cord	Unrelated	Unk	F	4/6	4/6	Hemorrhage
38	Pre	AML02	yes	M	White	No	21	Younger Than 30	32	0.0876112	AML				Allo	Non-Myeloablative (db)	PBPC	Related	Parent		3/6	3/6	Recurrent or persistent disease
39	Pre	AML03	yes	M	Black	No	28	Younger Than 30	34	0.0930869	AML	AML	Acute monoblastic / acute monocytic leukemia	Relapse - 2nd	Allo	Myeloablative	Cord	Unrelated	Unk	Unk	4/6	4/6	Infection, Bacterial		ARDS Adult Respiratory Distress
40	Pre	AML04	yes	F	Black	No	19	Younger Than 30	38	0.104038	AML	AML	Acute myelomonocytic leukemia	Complete Remission (CR) - 2nd	Allo	Myeloablative	Cord	Unrelated	Unk	Unk	4/6		Recurrent or persistent disease
41	Pre	AML05	yes	M	Black	No	21	Younger Than 30	88	0.240931	AML	AML			Allo	Non-Myeloablative (db)	Cord	Unrelated	Unk	Unk	N/A	N/A	Recurrent or persistent disease
42	Pre	AML06	yes	M	White	No	20	Younger Than 30	90	0.246407	AML				Allo	Myeloablative (db)	Cord	Unrelated					Infection, Bacterial
43	Pre	AML07	yes	M	White	No	19	Younger Than 30	120	0.328542	AML				Allo	Myeloablative (db)	Cord	Unrelated			4/6	4/6	Infection, Fungal
44	Pre	AML08	yes	F	White	No	23	Younger Than 30	145	0.396988	AML	AML			Allo	Myeloablative (db)	PBPC	Related			6/6	6/6	Recurrent or persistent disease
44	Pre	AML08	yes	F	White	No	24	Younger Than 30	24	0.0657084	AML	AML			Allo	DLI	PBPC	Related			6/6	6/6	Recurrent or persistent disease
44	Pre	AML08	yes	F	White	No	24	Younger Than 30	11	0.0301164	AML	AML			Allo	DLI	PBPC	Related			6/6	6/6	Recurrent or persistent disease
45	Pre	AML09	yes	F	Black	No	23	Younger Than 30	149	0.40794	AML	AML			Allo	Myeloablative	PBPC	Related	Sibling	F			Acute GVHD		Other, specify- Pneumonitis
46	Pre	AML10	yes	F	White	No	24	Younger Than 30	324	0.887064	AML	AML			Allo	Myeloablative (db)	PBPC	Unrelated	Unk	Unk	6/6	6/6	Organ Failure, Pulmonary		Recurrent or persistent disease
47	Pre	AML11	yes	F	Black	No	21	Younger Than 30	49	0.134155	AML				Allo	Myeloablative (db)	PBPC	Related			5/6	5/6	Hemorrhage
48	Pre	AML12	yes	F	White	No	20	Younger Than 30	1308	3.58111	AML	AML	AML, not otherwise specified	Complete Remission (CR) - 2nd	Allo	Myeloablative	PBPC	Unrelated	Unk	F	8/8	8/8
49	Pre	AML13	yes	M	White	No	20	Younger Than 30	2130	5.83162	AML	AML	AML with maturation	Complete Remission (CR) - 2nd	Allo	Myeloablative	Cord	Unrelated	Unk	Unk	4/6	4/6
50	Pre	AML14	yes	F	White	No	23	Younger Than 30	2254	6.17112	AML	AML	AML with maturation		Allo	Myeloablative	Cord	Unrelated	Unk	Unk	4/6	4/6
51	Pre	AML15	yes	F	White	No	20	Younger Than 30	3690	10.1027	AML	AML			Allo	Myeloablative (db)	PBPC	Unrelated	Unk	Unk	6/6
52	Pre	AML16	yes	M	White	No	28	Younger Than 30	3807	10.423	AML	AML			Allo	Non-myeloablative	PBPC	Related	Sibling	F	6/6	6/6
53	Pre	AML17	yes	F	White	No	65	Older than 55	1206	3.30185	AML	AML	Acute monoblastic / acute monocytic leukemia	Complete Remission (CR) - 1st	Allo	Myeloablative	PBPC	Related	Sibling	Unk	8/8	8/8
54	Pre	AML18	yes	F	White	No	66	Older than 55	1576	4.31485	AML	AML	AML, not otherwise specified	Complete Remission (CR) - 1st	Allo	Myeloablative	Cord	Unrelated	Unk	M	6/6	6/6
55	Pre	AML19	yes	F	White	No	68	Older than 55	2230	6.10541	AML	AML	AML, minimally differentiated	Complete Remission (CR) - 2nd	Allo	Non-myeloablative	PBPC	Unrelated	Unk	M	6/6	6/6
56	Pre	AML20	yes	M	White	No	58	Older than 55	1133	3.10198	AML	AML	AML with maturation	Complete Remission (CR) - 1st	Allo	Myeloablative	PBPC	Related	Sibling	F	8/8	8/8
57	Pre	AML21	yes	F	White	No	55	30-55	1930	5.28405	AML	AML	AML with t(8;21); (q22; q22.1); RUNX1-RUNX1T1	Complete Remission (CR) - 2nd	Allo	Myeloablative	PBPC	Unrelated	Unk	M	8/8	8/8
58	Pre	AML22	yes	F	White	No	63	Older than 55	420	1.1499	Pancytopenia	AML	Acute myelomonocytic leukemia	Primary induction failure (PIF)	Allo	Myeloablative	PBPC	Unrelated	Unk	F	8/8	8/8	Chronic GVHD
59	Pre	AML23	yes	M	White	No	63	Older than 55	530	1.45205	CMML	AML			Allo	Myeloablative	PBPC	Related	Sibling	F	6/6	6/6	infection, fungal
60	Pre	AML24	yes	M	White	No	63	Older than 55	4482	12.271	MDS	AML			Allo	Non-Myeloablative (db)	PBPC	Unrelated	Unk	Unk	6/6	6/6
61	Pre	AML25	yes	M	White	No	65	Older than 55	6	0.0164271	AML	AML	AML without maturation	Complete Remission (CR) - 1st	Allo	Non-myeloablative	PBPC	Unrelated	Unk	Unk			Organ Failure, CNS
62	Pre	AML26	yes	F	White	No	60	Older than 55	17	0.0465435	AML	AML			Allo	Non-Myeloablative (db)	Cord	Unrelated			4/6	4/6	Organ Failure, Cardiac
63	Pre	AML27	yes	M	White	No	69	Older than 55	30	0.0821355	AML	AML	AML, not otherwise specified	Complete Remission (CR) - 1st	Allo	Non-myeloablative	Cord	Unrelated	Unk	F	5/6	5/6	Organ Failure, Cardiac
64	Pre	AML28	yes	M	White	No	67	Older than 55	422	1.15537	AML	AML	Acute myelomonocytic leukemia	Complete Remission (CR) - 2nd	Allo	Non-myeloablative	PBPC	Unrelated	Unk	M	7/8	7/8	Chronic GVHD
65	Pre	AML29	yes	F	Black	No	58	Older than 55	36	0.0985626	AML	AML	AML, minimally differentiated	Relapse - 3rd or higher	Allo	Myeloablative	PBPC	Related	Sibling	Unk	8/8	8/8	Recurrent or persistent disease
66	Pre	AML30	yes	M	White	No	58	Older than 55	43	0.117728	AML	AML			Allo	Myeloablative (db)	BM	Unrelated	Unk	M	6/6	6/6	ARDS Adult Respiratory Distress
67	Pre	AML31	yes	F	White	No	57	Older than 55	84	0.229979	AML	AML	Acute monoblastic / acute monocytic leukemia	Relapse - 1st	Allo	Myeloablative	PBPC	Related	Sibling	M	8/8	8/8	Hemorrhage
68	Pre	AML32	yes	M	White	No	57	Older than 55	227	0.621492	AML	AML	AML with maturation	Complete Remission (CR) - 1st	Allo	Non-Myeloablative (db)	PBPC	Related	Child	M	5/6	5/6	Recurrent or persistent disease
68	Pre	AML32	yes	M	White	No	57	Older than 55	185	0.506502	AML	AML	AML with maturation	Complete Remission (CR) - 1st	Allo	NK DLI	PBPC	Related	Child	Unk	5/6	5/6	Recurrent or persistent disease
69	Pre	AML33	yes	F	White	No	59	Older than 55	243	0.665298	AML	AML	AML with multilineage dysplasia	Complete Remission (CR) - 1st	Allo	Non-myeloablative	PBPC	Related	Child	M	4/6	4/6	Acute GVHD
69	Pre	AML33	yes	F	White	No	59	Older than 55	207	0.566735	AML	AML	AML with multilineage dysplasia	Complete Remission (CR) - 1st	Allo	Non-myeloablative	PBPC	Related	Child	M	4/6	4/6	Acute GVHD
69	Pre	AML33	yes	F	White	No	60	Older than 55	23	0.0629706	AML				Allo	DLI	PBPC	Related	Child	M	4/6	4/6	Acute GVHD
70	Pre	AML34	yes	F	White	No	56	Older than 55	245	0.670773	AML	AML	AML, not otherwise specified	Complete Remission (CR) - 1st	Allo	Myeloablative	Cord	Unrelated	Unk	F	4/6	5/6	Chronic GVHD		Other, specify	urosepsis, liver failure
71	Pre	AML35	yes	F	White	No	57	Older than 55	278	0.761123	AML	AML			Allo	Non-Myeloablative (db)	Cord	Unrelated	Unk	Unk	4/6	4/6	Infection, Bacterial
72	Pre	AML36	yes	M	White	No	59	Older than 55	308	0.843258	AML	AML	AML with maturation	Complete Remission (CR) - 1st	Allo	Non-myeloablative	PBPC	Unrelated	Unk	M	6/8	6/8	Interstitial Pneumonia, Viral, other
73	Pre	AML37	yes	M	White	No	57	Older than 55	69	0.188912	AML	AML			Allo	Myeloablative	PBPC	Related	Sibling	Unk	6/6	6/6	Recurrent or persistent disease
73	Pre	AML37	yes	M	White	No	57	Older than 55	7	0.019165	AML	AML			Allo	DLI	PBPC	Related	Sibling	Unk	6/6	6/6	Recurrent or persistent disease
74	Pre	AML38	yes	F	White	No	61	Older than 55	152	0.416153	AML	AML			Allo	Non-Myeloablative (db)	Cord	Unrelated	Unk	M	4/6	4/6	Recurrent or persistent disease
74	Pre	AML38	yes	F	White	No	61	Older than 55	36	0.0985626	AML				Allo	DLI	Cord	Unrelated	Unk	Unk			Recurrent or persistent disease
