# Supplementary material for: Evaluating immune response and metabolic related biomarkers pre-allogenic hematopoietic stem cell transplant in acute myeloid leukemia
Source: PLoS One. 2022 Jun 14;17(6):e0268963. doi: 10.1371/journal.pone.0268963 (PMC9197059; doi:10.1371/journal.pone.0268963)
Supplement: S1 File — (ZIP) [file pone.0268963.s001.zip › S1 file 07-2022/Suplemental data-6- metablomics 2nd-V2.xlsx]

## Sheet: AML_AA
Amino Acids
Units: µM
RandOrder	Nixon ID	Sung Study ID	Time Period	Label ID	Draw Date	Type	Gly	Ala	Ser	Pro	Val	Leu/Ile	Met	His	Phe	Tyr	Asx	Glx	Orn	Cit	Arg
1	37	AML01	PRE	na	na	AML	208.232	346.526	94.7274	146.602	253.334	197.101	17.569	75.0106	63.19	65.8388	64.906	90.1746	87.9928	19.7371	26.2773
2	38	AML02	PRE	na	na	AML	279.73	346.228	104.819	138.101	275.655	186.589	20.6787	66.2433	89.3871	53.7624	12.4263	197.81	95.8775	19.3027	76.5285
3	40	AML04	PRE	na	na	AML	264.539	344.41	113.649	180.77	245.828	161.717	21.343	89.4181	55.5394	51.9566	58.2631	154.604	105.319	19.0561	29.9879
4	42	AML06	PRE	na	na	AML	410.074	509.903	186.035	318.604	351.42	320.32	41.2039	100.075	123.705	82.3597	66.0415	231.802	155.635	22.7073	146.255
5	43	AML07	PRE	na	na	AML	324.367	633.06	93.3284	292.639	288.387	186.55	28.6596	71.2274	74.4698	61.6533	66.1003	160.237	93.0126	22.466	77.8637
6	44	AML08	PRE	na	na	AML	503.601	637.345	152.42	376.192	243.405	160.567	21.6165	93.4335	61.3034	76.5876	66.182	146.576	227.413	28.0052	44.9786
7	46	AML10	PRE	na	na	AML	263.555	354.447	141.586	178.12	266.279	205.212	24.7048	83.8554	53.1335	50.2248	70.7674	226.473	154.395	22.4333	42.3359
8	47	AML11	PRE	na	na	AML	326.021	373.117	100.138	213.957	203.16	156.711	20.4549	101.61	52.9948	57.822	16.4336	122.986	113.886	35.0039	35.4547
9	48	AML12	PRE	na	na	AML	489.037	533.986	120.275	337.808	304.129	242.023	26.1323	95.0819	76.8415	100.875	57.4805	128.423	165.582	19.7395	20.0752
10	49	AML13	PRE	na	na	AML	269.948	265.418	109.669	173.58	343.061	166.015	16.0378	76.5908	65.9428	57.2721	41.0213	139.56	119.411	14.8754	79.5316
11	50	AML14	PRE	na	na	AML	213.995	345.131	85.1464	181.151	198.01	124.98	12.7656	79.3204	60.7366	45.7349	55.399	111.453	106.158	26.7909	41.167
12	51	AML15	PRE	na	na	AML	322.659	415.872	101.133	178.233	155.028	128.145	22.734	42.1056	51.4542	47.8092	52.9564	119.557	99.7266	15.2006	40.1068
13	52	AML16	PRE	na	na	AML	213.554	512.677	68.7245	117.048	185.501	145.046	15.5598	68.3074	81.1481	41.4479	75.6193	87.1581	97.2346	14.5844	44.1153
14	53	AML17	PRE	na	na	AML	348.653	591.721	149.343	251.741	226.886	176.197	18.3377	86.3956	58.9242	63.8869	175.683	197.19	178.573	28.5955	11.0294
15	54	AML18	PRE	na	na	AML	601.738	390.043	118.625	140.111	180.137	119.057	14.86	66.2875	53.5778	44.6472	40.0457	143.825	135.31	27.7039	21.5455
16	55	AML19	PRE	na	na	AML	341.713	315.863	130.544	145.028	150.472	95.2395	18.1701	55.1484	41.3181	49.2442	62.3833	98.7531	106.526	47.5814	64.9007
17	56	AML20	PRE		na	AML	304.932	525.232	104.375	278.422	242.85	166.667	17.9108	78.4621	63.0997	55.9583	67.8555	226.08	181.233	34.0436	15.3148
18	57	AML21	PRE	na	na	AML	362.697	329.921	100.244	193.078	230.757	143.894	15.0154	91.7178	49.3635	54.2322	67.8196	140.725	126.417	28.4976	21.1761
19	58	AML22	PRE		na	AML	471.745	325.037	87.9531	252.892	274.897	169.199	27.0797	87.9704	106.929	93.4413	73.198	123.007	168.658	51.3808	73.4978
20	60	AML24	PRE	na	na	AML	446.352	395.347	135.235	246.798	230.499	183.731	20.4295	76.6306	58.899	74.0907	62.3073	128.604	144.038	17.3669	22.1261
21	62	AML26	PRE	na	na	AML	208.406	282.507	73.9811	161.834	173.885	164.749	16.7032	50.4661	68.2051	59.9592	67.5266	133.011	93.0271	12.0978	14.7141
22	65	AML29	PRE	na	na	AML	302.909	463.561	95.4198	233.004	335.019	211.212	18.7099	76.4323	63.4426	49.6317	69.7642	172.744	76.6457	10.3731	43.853
23	66	AML30	PRE	na	na	AML	313.48	460.961	60.6649	249.051	283.38	183.925	19.3677	54.5423	49.4109	79.1347	31.1828	153.937	97.3531	21.6748	35.8987
24	67	AML31	PRE	na	na	AML	346.005	277.632	139.93	153.526	283.181	168.447	15.065	70.9339	65.3801	75.5659	38.0844	124.298	137.548	13.53	26.0174
25	68	AML32	PRE	na	na	AML	284.128	477.769	99.5048	294.701	214.422	140.068	24.717	72.4386	55.0392	62.1959	50.2323	198.396	102.467	20.7091	31.4489
26	70	AML34	PRE		na	AML	195.004	324.698	68.96	242.992	213.427	127.042	16.8363	53.2364	57.8627	110.865	47.5779	201.549	165.634	66.9577	44.4444
27	71	AML35	PRE	na	na	AML	226.668	412.83	88.2007	171.924	183.58	108.149	17.0591	39.6033	41.6807	50.6094	121.515	480.152	87.9228	9.5624	60.1043
28	72	AML36	PRE	na	na	AML	194.974	387.397	106.093	150.614	170.452	121.83	13.9814	69.9622	43.4391	48.9676	58.9094	129.79	125.378	13.8932	10.185
29	74	AML38	PRE	na	na	AML	335.161	473.082	128.567	199.013	233.075	171.762	18.2623	62.757	39.4205	52.9171	62.4588	114.225	129.498	23.4648	34.9066
30	39	AML03	PRE	na	na	AML	236.381	273.599	98.1828	204.868	222.777	135.921	23.6906	75.3723	61.194	77.5336	15.996	144.51	147.509	25.0628	58.0743
31	41	AML05	PRE	na	na	AML	208.47	296.953	94.2279	289.27	349.173	194.233	19.992	72.0327	98.2252	85.2853	97.4293	126.802	98.6953	18.4911	23.6679
32	45	AML09	PRE	na	na	AML	479.57	402.376	101.156	187.949	197.844	130.771	14.7951	60.8759	41.7891	54.2077	46.7032	120.488	122.445	40.8537	44.9043
33	59	AML23	PRE		na	AML	insufficient volume
34	61	AML25	PRE	na	na	AML	285.553	600.869	91.2911	383.855	384.897	256.933	24.0465	88.8086	70.2066	103.019	88.0524	136.529	139.696	46.8112	44.9187
35	63	AML27	PRE	na	na	AML	235.97	556.648	98.0369	212.235	310.512	227.97	23.5027	111.289	78.7784	78.4997	59.385	342.949	187.737	83.242	34.7159
36	64	AML28	PRE	na	na	AML	244.783	360.234	81.8418	319.816	226.584	169.647	26.0842	84.6873	58.3458	73.7716	82.4262	96.8604	147.665	41.0336	46.3761
37	69	AML33	PRE	na	na	AML	226.887	464.305	68.172	304.844	275.502	205.751	20.5663	74.3392	57.1184	66.07	39.147	157.148	130.096	34.7241	36.8947
38	73	AML37	PRE	na	na	AML	insufficient volume

## Sheet: AML_AC
Acyl carnitines
Units: µM
RandOrder	Nixon ID	Sung Study ID	Time Period	Label ID	Draw Date	Type	C2	C3	C4/Ci4	C5:1	C5	C4-OH	C6	C5-OH/C3-DC	C4-DC/Ci4-DC	C8:1	C8	C5-DC	C8:1-OH/C6:1-DC	C6-DC/C8-OH	C10:3	C10:2	C10:1	C10	C7-DC	C8:1-DC	C10-OH/C8-DC	C12:1	C12	C12-OH/C10-DC	C14:2	C14:1	C14	C14:1-OH	C14-OH/C12-DC	C16:2	C16:1	C16	C16:1-OH/C14:1-DC	C16-OH/C14-DC	C18:2	C18:1	C18	C18:2-OH	C18:1-OH/C16:1-DC	C18-OH/C16-DC	C20:4	C20	C18:1-DC
1	37	AML01	PRE	na	na	AML	4.81284	0.3835	0.18552	0.140781	0.0827818	0.0132347	0.0704617	0.0522118	0.0248178	0.281007	0.101361	0.0274302	0.0291991	0.0443616	0.0408337	0.0201166	0.113719	0.137513	0.00855706	0.0205974	0.0379216	0.100832	0.0950036	0.00776788	0.0200828	0.0464178	0.0323977	0.00966248	0.0071995	0.00447141	0.0212839	0.103737	0.00661768	0.00321941	0.0886607	0.131714	0.0769852	0.00273644	0.00656746	0.00674989	0.00839175	0.00474316	0.0062026
2	38	AML02	PRE	na	na	AML	5.79877	0.355953	0.266295	0.102634	0.0882314	0.0149215	0.0575297	0.0545081	0.035964	0.21561	0.158485	0.0569503	0.0288988	0.098256	0.0725849	0.0343033	0.202742	0.292066	0.0155378	0.03385	0.056124	0.234236	0.149611	0.0104203	0.0848783	0.174872	0.0481229	0.0176198	0.00871518	0.0132354	0.0304056	0.0926475	0.00661768	0.00590226	0.0476141	0.11566	0.0333846	0.00565531	0.00656746	0.00401345	0.0031013	0	0.00875661
3	40	AML04	PRE	na	na	AML	4.57266	0.263048	0.294607	0.0770727	0.0842091	0.00480083	0.0265893	0.016437	0.0292589	0.114771	0.0380539	0.0339612	0.0108089	0.0202667	0.0256712	0.00683063	0.030325	0.0358796	0.00502915	0.0174838	0.0235513	0.0213958	0.0219546	0.00227353	0.0117465	0.021409	0.0291769	0.00454705	0.00265245	0.00375598	0.0153816	0.117151	0.00643882	0.0028617	0.127883	0.185896	0.0788095	0.00346616	0.00273644	0.00419588	0.0153241	0.00182429	0.00401345
4	42	AML06	PRE	na	na	AML	3.49608	0.354782	0.212294	0.148436	0.108083	0.00830413	0.0481025	0.0552333	0.0161969	0.171373	0.0618267	0.0231633	0.0378312	0.0310006	0.0591488	0.0147121	0.0758876	0.0750619	0.00960792	0.0264254	0.0214756	0.0910118	0.0464639	0.00416813	0.0130728	0.0335345	0.0274718	0.0113676	0.00587327	0.00339827	0.0159182	0.107493	0.00947938	0.00375598	0.111464	0.158714	0.0463371	0.00529045	0.00565531	0.00291887	0.0114931	0.00583774	0.00802689
5	43	AML07	PRE	na	na	AML	9.30794	1.19767	0.675777	0.0935512	0.161801	0.0412612	0.0505197	0.0306986	0.0292589	0.328553	0.0748016	0.0440624	0.0370055	0.0726599	0.106513	0.0379063	0.173318	0.102685	0	0.0448672	0.0336903	0.114244	0.0569223	0.00473651	0.0371342	0.0659322	0.0195144	0.0123149	0.00795734	0.00769082	0.0159182	0.0851356	0.00786967	0.00500797	0.0414115	0.0777149	0.0408642	0.00966876	0.00255401	0.00565531	0.00492559	0	0.00857418
6	44	AML08	PRE	na	na	AML	3.89606	0.314812	0.114876	0.103283	0.0599455	0.00570909	0.0389171	0.0244138	0.0308263	0.0935238	0.0249919	0.0307392	0.0149373	0.0304001	0.0427102	0.014562	0.0474391	0.0350539	0.00750619	0.0168452	0.015967	0.043989	0.0310558	0.00454705	0.0121255	0.0289874	0.021409	0.00606273	0.00530489	0.00357712	0.00840624	0.0550877	0.0085851	0.00339827	0.0678637	0.123322	0.0465195	0.00474316	0.00383102	0.00820932	0.00656746	0.00401345	0.00857418
7	46	AML10	PRE	na	na	AML	8.14071	0.208134	0.192666	0.0980926	0.115479	0.0661736	0.0649022	0.036379	0.0197671	0.163797	0.149081	0.0618267	0.0243201	0.0810669	0.0438361	0.0195912	0.171216	0.305202	0.0165887	0.0287406	0.0647461	0.202781	0.143623	0.0125044	0.0892359	0.149674	0.0397867	0.0164831	0.0161041	0.0100159	0.0452506	0.158824	0.00876395	0.00786967	0.146126	0.263975	0.0740663	0.00419588	0.0120403	0.0100336	0.00729718	0.00747961	0.0136822
8	47	AML11	PRE	na	na	AML	7.50242	0.399434	0.168243	0.12054	0.128974	0.0137537	0.036379	0.0392797	0.0273431	0.122783	0.0727117	0.0386635	0.0246203	0.0495409	0.0442865	0.0319013	0.125729	0.106588	0.00968299	0.0342492	0.0388796	0.112567	0.0721708	0.0081468	0.0197039	0.0488808	0.0236826	0.0151568	0.0104203	0.00894281	0.0189588	0.0887127	0.0057234	0.00590226	0.0786271	0.205416	0.0423236	0.00328373	0.00529045	0.00364859	0.00364859	0.00437831	0.0103985
9	48	AML12	PRE	na	na	AML	3.95307	0.42176	0.185429	0.0860256	0.116907	0.0290645	0.0340827	0.038192	0.0262111	0.305302	0.0444978	0.0171547	0.020567	0.0306253	0.065454	0.0184652	0.0539695	0.0564465	0.00870718	0.0152485	0.0131728	0.0574811	0.0269842	0.0018946	0.0183777	0.0242509	0.0411129	0.0132622	0	0.00268284	0.024861	0.146304	0.00625997	0.00518683	0.257043	0.255036	0.0603841	0.00437831	0.00328373	0.00401345	0.0189727	0.00474316	0.00510802
10	49	AML13	PRE	na	na	AML	2.50268	0.351001	0.148705	0.0599455	0.0311405	0	0	0.0456853	0.0277785	0.0411017	0.030565	0.0236857	0.0147121	0.0143368	0.0153126	0.00540446	0.0264969	0.0288238	0	0.0125341	0.0106979	0.0184419	0.00918102	0.00170514	0.0100414	0.0204617	0.00966248	0.00625219	0.00341029	0	0.00375598	0.0255764	0.0057234	0.00250399	0.0178781	0.0397696	0.0235334	0.00510802	0.00547288	0.00711475	0.00638503	0.00565531	0.00510802
11	50	AML14	PRE	na	na	AML	4.26147	0.203273	0.163449	0.105099	0.0599455	0.0149215	0.0332367	0.0270728	0.0192447	0.175292	0.0371831	0.0172418	0.0126104	0.0463132	0.0312258	0.0239447	0.0556959	0.0288238	0	0.0273035	0.0158871	0.0345685	0.0371232	0.00303137	0.0164831	0.0293664	0.0183777	0.00795734	0.00322083	0.00393484	0.0085851	0.0477546	0.00447141	0.00375598	0.0488911	0.0921268	0.0417763	0.00656746	0.00492559	0.00182429	0.00583774	0.00602017	0.00602017
12	51	AML15	PRE	na	na	AML	4.93059	0.274211	0.100403	0.0647463	0.0412612	0.0223174	0.0287648	0.0211506	0.0184609	0.10737	0.0284751	0.0234245	0.0139615	0.0329522	0.0298746	0	0.0481897	0.0414342	0.00240198	0.0166057	0.0238706	0.0550861	0.0460648	0.00322083	0.0164831	0.0424391	0.0323977	0.00606273	0.00435759	0.00608111	0.0159182	0.0940784	0.00590226	0.0028617	0.0642151	0.156342	0.0512627	0.00602017	0.00364859	0.00565531	0.00364859	0.00182429	0.00456073
13	52	AML16	PRE	na	na	AML	8.29677	0.275472	0.151781	0.140002	0.0692876	0.0269884	0.0421804	0.0247764	0.0236857	0.268642	0.0532058	0.0268206	0.0141867	0.0388821	0.111092	0.0204168	0.050892	0.0464633	0.00825681	0.0182822	0.0286607	0.0950036	0.034329	0.00265245	0.0221669	0.0371342	0.0149674	0.0071995	0.00416813	0.0109102	0.0207473	0.0790545	0.00482912	0.00321941	0.0758906	0.135545	0.0417763	0.00145944	0.00565531	0	0	0.00145944	0.00674989
14	53	AML17	PRE	na	na	AML	5.71092	0.22911	0.120303	0.106137	0.0724017	0.0307512	0.0491903	0.0148659	0.0287364	0.370612	0.129836	0.0558182	0.0247704	0.0767133	0.0463132	0.0307754	0.172342	0.160107	0.012085	0.0306566	0.0377619	0.099155	0.0617124	0.00776788	0.0498281	0.069532	0.0752158	0.0215985	0.00871518	0.0128776	0.0731522	0.285455	0.0202108	0.00912167	0.695421	0.743765	0.11639	0.00966876	0.00693232	0.0100336	0.0450601	0.00419588	0.00766203
15	54	AML18	PRE	na	na	AML	5.52869	0.309861	0.135228	0.122616	0.101596	0.0240041	0.109016	0.0255016	0.0314358	0.237119	0.352151	0.0761949	0.033928	0.0881227	0.0544199	0.0190657	0.202217	0.493082	0.0225186	0.033371	0.0529306	0.0848645	0.122147	0.0071995	0.0430075	0.102119	0.0623325	0.00890464	0.00568381	0.0164548	0.0422101	0.127524	0.00447141	0.00393484	0.146308	0.179511	0.0667692	0.00784446	0.00674989	0.00893904	0.00747961	0.00857418	0.0178781
16	55	AML19	PRE	na	na	AML	9.99202	0.106138	0.104293	0.0969248	0.0168678	0.102893	0.0555959	0.020788	0.0314358	0.546688	0.117993	0.0330904	0.0693572	0.0716841	0.129932	0.034003	0.178497	0.154853	0.01216	0.0375224	0.047901	0.11608	0.0857427	0.00871518	0.0994667	0.10894	0.0466073	0.0208406	0.00682058	0.0177068	0.0388118	0.0879973	0.0101948	0.0101948	0.124052	0.183159	0.0538167	0.00711475	0.00547288	0.00802689	0.0031013	0.00492559	0.0107633
17	56	AML20	PRE		na	AML	5.38851	0.46011	0.144364	0.103153	0.12015	0.0216686	0.0447184	0.0586174	0.0377056	0.272647	0.100839	0.0689673	0.0820427	0.0940526	0.152301	0.0269472	0.153201	0.139015	0.0114094	0.0529306	0.0483001	0.110252	0.0798349	0.00511543	0.0738896	0.103824	0.09833	0.030882	0.0081468	0.0159182	0.116435	0.537463	0.023609	0.00840624	0.889161	0.919079	0.154518	0.0120403	0.0103985	0.00656746	0.0554585	0.00565531	0.00529045
18	57	AML21	PRE	na	na	AML	11.5639	0.178066	0.0724532	0.0821331	0.0384066	0.0590372	0.0545081	0.0212715	0.0310004	0.258889	0.10676	0.0445849	0.0307754	0.136237	0.0928516	0.0342282	0.176546	0.13346	0.016964	0.0494178	0.0483001	0.149291	0.0794357	0.0142095	0.0810891	0.0987089	0.0420602	0.0155358	0.00833626	0.0184222	0.0300478	0.104989	0.0110891	0.00250399	0.154518	0.193193	0.0521748	0.00784446	0.00857418	0.00419588	0.0122228	0.00474316	0.0124052
19	58	AML22	PRE		na	AML	3.9484	0.280783	0.187872	0.0971843	0.096795	0.0186843	0.0224801	0.0306986	0.0417113	0.29581	0.0781107	0.0654841	0.0561463	0.18225	0.153051	0.0456376	0.101484	0.0863212	0.0162134	0.0330517	0.0376821	0.0784777	0.0394385	0.00682058	0.0303137	0.0384605	0.0179987	0.0125044	0.00757842	0.00536569	0.0107314	0.0443563	0.00447141	0.00393484	0.0277293	0.0598368	0.0251753	0.00711475	0.00255401	0.00693232	0.00364859	0.00218915	0.00638503
20	60	AML24	PRE	na	na	AML	6.55294	0.522496	0.178012	0.0849876	0.0692876	0.0372388	0.0528161	0.0665942	0.0288235	0.147339	0.0909985	0.0299555	0.027848	0.076338	0.0385068	0.0212425	0.088498	0.118898	0.0213176	0.0310558	0.0419932	0.0823098	0.0366442	0.00738896	0.0299347	0.0570276	0.0197039	0.0153463	0.0081468	0.00500797	0.0245033	0.0849567	0.00590226	0.00250399	0.108181	0.222199	0.0498032	0.00802689	0.00839175	0.00693232	0.0107633	0.00419588	0.00893904
21	62	AML26	PRE	na	na	AML	10.7649	0.299058	0.126544	0.0738289	0.0599455	0.0618917	0.100435	0.0270728	0.0535541	0.32742	0.174595	0.0170677	0.0316011	0.0850451	0.109065	0.0361798	0.232842	0.26737	0.00938274	0.0431109	0.0701749	0.311676	0.127975	0.0244404	0.0920778	0.175251	0.0441443	0.0272823	0.0159147	0.0184222	0.0733311	0.172775	0.0146662	0.00876395	0.187537	0.416669	0.0507154	0.0093039	0.0120403	0.0140471	0.0184254	0.00784446	0.0209794
22	65	AML29	PRE	na	na	AML	5.08385	0.402405	0.290627	0.0655248	0.0766835	0.0347736	0.141044	0.0404883	0.0388376	0.416068	0.0658324	0.0323066	0.0228939	0.103135	0.112593	0.0260465	0.108239	0.104111	0	0.0190805	0.031934	0.0963608	0.0431109	0.0081468	0.0327767	0.0496386	0.0221669	0.0126938	0.00833626	0.00608111	0.0202108	0.0661768	0.00804853	0.00321941	0.0488911	0.09687	0.0408642	0.00529045	0.00565531	0.00583774	0.00364859	0.00547288	0.00802689
23	66	AML30	PRE	na	na	AML	4.25586	0.215246	0.161912	0.0814843	0.0485273	0.00739587	0.0204254	0.0284022	0.0205509	0.136715	0.0278656	0.0197671	0.0221433	0.0367053	0.0540446	0.0231191	0.058248	0.0391073	0	0.0129333	0.0259463	0.0689774	0.0217949	0.00511543	0.023872	0.0259561	0.0221669	0.00682058	0.00492597	0.00536569	0.0126988	0.05473	0.00500797	0.00357712	0.0534518	0.0804514	0.0286414	0.00656746	0.00291887	0.00218915	0.00729718	0.00182429	0.00456073
24	67	AML31	PRE	na	na	AML	6.01558	0.0737292	0.0898202	0.0953678	0.0408719	0.0836901	0.025139	0.0132947	0.0262981	0.117122	0.0734954	0.018548	0.0264969	0.0495409	0.0493157	0.0150124	0.0773138	0.0767133	0.00863212	0.0237908	0.0465438	0.086062	0.0467034	0.00852572	0.0519122	0.0951091	0.0280401	0.0178093	0.00473651	0.0103737	0.0379175	0.119655	0.0139508	0.00643882	0.0788095	0.197206	0.0375805	0.0093039	0.020797	0.0129525	0.00346616	0.00401345	0.0169659
25	68	AML32	PRE	na	na	AML	3.34749	0.277002	0.206686	0.0852471	0.096795	0.0160893	0	0.0213923	0.0306521	0.228759	0.0510288	0.0274302	0.0241699	0.044887	0.0674806	0.0204168	0.0613256	0.0741612	0.00442865	0.0320138	0.0192402	0.0705741	0.0229126	0.00549435	0.0155358	0.0246299	0.0208406	0.0128833	0.00682058	0.000536569	0.0143085	0.0527626	0.00411369	0.00465026	0.0695056	0.119309	0.0355737	0.00419588	0	0.00674989	0.00893904	0.00383102	0.0093039
26	70	AML34	PRE		na	AML	6.89965	0.827045	0.411382	0.091086	0.184897	0.0404826	0.0364999	0.0908872	0.0449332	0.302516	0.0923918	0.074105	0.0387319	0.0755873	0.083619	0.0216929	0.0795656	0.106213	0	0.0393586	0.0434302	0.0993146	0.0535692	0.00928356	0.021409	0.0522911	0.0325872	0.0185671	0.0170514	0.00250399	0.0257553	0.127167	0.0146662	0.00590226	0.120768	0.24628	0.0492559	0.00693232	0.00565531	0.0140471	0.0155065	0.00273644	0.0127701
27	71	AML35	PRE	na	na	AML	0.241109	0.0319583	0	0.0873231	0.0241339	0.00687686	0	0.0158327	0.0136715	0.107631	0.0607818	0.0208121	0.0190657	0.0257462	0.0173393	0.0132109	0.0624515	0.0469887	0	0.025627	0.0320138	0.0261859	0.0177234	0.00701004	0.0151568	0.0430075	0.0191355	0.0121255	0.0136412	0	0	0.0200319	0.00321941	0.00554454	0.00747961	0.0218915	0.0235334	0.00820932	0.00547288	0.00529045	0.00656746	0.00200672	0.00602017
28	72	AML36	PRE	na	na	AML	4.89321	0.406366	0.126635	0.155702	0.0999091	0	0.038192	0.0426638	0.0246436	0.113465	0.0908243	0.0363123	0.01824	0.0349038	0.0211675	0.0219181	0.0513423	0.0736357	0	0.0328122	0.0313751	0.0336105	0.039678	0.00549435	0.0212196	0.0435759	0.031261	0.00833626	0.00757842	0.00500797	0.0228936	0.142548	0.0146662	0.00447141	0.183159	0.386385	0.0813635	0.00784446	0.00547288	0.00656746	0.0158714	0.00784446	0.0178781
29	74	AML38	PRE	na	na	AML	3.87363	0.143047	0.0818603	0.103931	0.0611132	0.0119372	0.00773508	0.0169205	0.030478	0.173724	0.0439754	0.0161969	0.0304001	0.0227438	0.0526935	0.0107339	0.0556959	0.0295744	0.00863212	0.0161267	0.0253077	0.0525314	0.0201184	0.00530489	0.00852572	0.0314504	0.0223563	0.00568381	0	0.00268284	0.0171702	0.090859	0.0085851	0.00429255	0.130984	0.173308	0.0452425	0.00474316	0.0031013	0.00419588	0.00656746	0.00218915	0.00437831
30	39	AML03	PRE	na	na	AML	2.51483	0.0898434	0.203339	0.11016	0.0529388	0	0.0329949	0.0111192	0.0104496	0.126179	0.0531187	0.0215087	0.0127605	0.0993069	0.0648535	0.0114845	0.0756624	0.0685315	0.00427853	0.0170048	0.00726498	0.0530104	0.0196394	0.00151568	0.0113676	0.0221669	0.0176198	0.00549435	0.00359975	0.00339827	0.0162759	0.0595591	0.0028617	0.00232513	0.0459722	0.0844648	0.0197024	0.00346616	0.00857418	0.00529045	0.00237158	0.00474316	0.00109458
31	41	AML05	PRE	na	na	AML	3.46711	0.34497	0.151962	0.0856364	0.0895289	0.0168678	0.053783	0.0612763	0.0256886	0.104409	0.120693	0.0698381	0.0232692	0.0806165	0.0463883	0.0172642	0.117247	0.200565	0.0126104	0.0305768	0.0369636	0.0868604	0.0761625	0.00587327	0.0255772	0.0386499	0.0219774	0.0100414	0.00701004	0.00232513	0.0103737	0.0466815	0.0123411	0.00679654	0.0293711	0.0483438	0.0248104	0.00218915	0.00383102	0.00419588	0.00291887	0.00419588	0.00237158
32	45	AML09	PRE	na	na	AML	4.43903	0.507102	0.143911	0.0948488	0.0417802	0.016738	0.0647813	0.0291274	0.0273431	0.142811	0.056689	0.0280397	0.0258964	0.0877474	0.0427102	0.0296495	0.10276	0.0768634	0.0147872	0.0277826	0.0259463	0.0897345	0.0489388	0.00568381	0.0325872	0.0325872	0.0151568	0.00776788	0.00341029	0.00393484	0.0155605	0.0375598	0.00661768	0.00411369	0.0448776	0.0600193	0.0295536	0.00565531	0.00255401	0.00510802	0.00401345	0.00291887	0.00492559
33	59	AML23	PRE		na	AML	insufficient volume
34	61	AML25	PRE	na	na	AML	11.7489	0.491798	0.341823	0.0939405	0.183469	0.129752	0.10394	0.0497946	0.0710572	0.521957	0.209776	0.0380539	0.0365551	0.103585	0.101934	0.038807	0.216779	0.217379	0.00645532	0.0544474	0.0713724	0.177553	0.075444	0.0170514	0.0545646	0.0837415	0.0322083	0.0212196	0.00890464	0.00894281	0.0332673	0.0715425	0.00643882	0.00554454	0.0547288	0.114931	0.0304657	0.00583774	0.00711475	0.00875661	0.00346616	0.00291887	0.0114931
35	63	AML27	PRE	na	na	AML	10.0023	0.694441	0.607304	0.0801868	0.217464	0.0349033	0.0917332	0.056321	0.0803748	0.49592	0.123741	0.0602593	0.0368554	0.107639	0.137288	0.0392574	0.167538	0.169865	0.0192909	0.0354467	0.0569223	0.158392	0.0741666	0.00852572	0.055133	0.086394	0.076542	0.0253877	0.00776788	0.0137719	0.0890704	0.288674	0.0148451	0.0057234	0.573376	0.737015	0.126424	0.00802689	0.0100336	0.00638503	0.0415939	0.00802689	0.0124052
36	64	AML28	PRE	na	na	AML	6.77723	0.304099	0.125188	0.116128	0.115869	0.0186843	0.0545081	0.0391588	0.030565	0.281616	0.122173	0.0505934	0.0382065	0.0818175	0.0795656	0.031526	0.167613	0.213626	0	0.0382409	0.056603	0.16917	0.0914908	0.0102309	0.0513438	0.079005	0.0323977	0.0195144	0.00871518	0.00625997	0.0334461	0.112679	0.00804853	0.00697539	0.133721	0.204868	0.0487086	0.00437831	0.00656746	0.00583774	0.00820932	0.00456073	0.00346616
37	69	AML33	PRE	na	na	AML	5.90905	0.520876	0.181178	0.0977033	0.133904	0.0312702	0.0574088	0.0569254	0.0542508	0.185132	0.112333	0.0480681	0.034003	0.0677809	0.0514925	0.0302499	0.121375	0.137513	0.0141116	0.0384006	0.0470228	0.138593	0.0701749	0.00985194	0.0397867	0.0886675	0.0331556	0.0115571	0.0138306	0.00947938	0.0282593	0.115541	0.0153816	0.00733311	0.134815	0.21928	0.0602017	0.00401345	0.00784446	0.00784446	0.00893904	0.00510802	0.00638503
38	73	AML37	PRE	na	na	AML	insufficient volume
[truncated: 2 more columns]
